# Supplementary material for: Evaluating route preview as an alternative to turn-by-turn navigation in pedestrian mobility
Source: PLoS One. 2026 Mar 23;21(3):e0340711. doi: 10.1371/journal.pone.0340711 (PMC13008247; doi:10.1371/journal.pone.0340711)
Supplement: S1 File — (XLSX) [file pone.0340711.s001.xlsx]

## Sheet: Sheet1
timestamp	condition	route_id	maneuvers	age	gender	how_often_nav_apps	familiarity	navigation_preference	errors	looks	indicated_turns	directional_changes	Were there any deviations, mistakes or difficulties you identified when conducting the experiment? Please discuss this below.	Filenames
2023-03-22 16:56:03	tbt	10	9	19	female	once_per_month	neither_familiar_nor_unfamiliar	tbt	0	16	100	100		45006.9556_.png
2023-03-22 23:16:27	preview	3	9	18	male	every_day	very_unfamiliar	preview	2	37	42.8	66.6	There were a few deviations in the course due to the participants unfamiliarity with the area. Wrong turns were made wherein which looking at the Google Maps route was required. There were also a few instances where we stopped the route in order to ensure the GPS tracker was working correctly in the background.	45007.689_.HEIC
2023-03-22 23:16:36	tbt	13	9	18	male	more_than_once_per_week	very_familiar	tbt	2	18	66.6	75	We stopped a few times to make sure the OSM app was functioning correctly and since Google Maps was recommending various other routes we stopped to clarify them.	45007.2197_.pdf
2023-03-23 11:07:05	preview	20	9	18	female	once_per_month	very_unfamiliar	tbt	3	70	85.7	71.4	No deviations, mistakes or difficulties can be identified when conducting the experiment	45007.2198_.pdf
2023-03-23 11:12:59	preview	20	9	19	female	more_than_once_per_week	unfamiliar	preview	3	70	85.7	71.4	Walking within the 5 meter radius as unable to see participant's movement whilst looking down at device	45007.7173_.HEIC
2023-03-23 11:36:30	preview	2	11	18	male	once_per_week	familiar	tbt	3	10	84.6	100		45007.7337_.pdf
2023-03-23 15:08:10	tbt	8	10	18	male	once_per_month	unfamiliar	tbt	1	10	100	100	no	45007.8806_.jpeg
2023-03-23 17:18:02	preview	10	9	18	female	more_than_once_per_week	unfamiliar	tbt	0	11	112.5	100	drew one more line which we didn't go for it.	45007.8832_.jpg
2023-03-23 15:25:26	tbt	8	10	18	male	once_per_month	unfamiliar	tbt	1	10	100	100	no	45007.8926_.jpeg
2023-03-23 15:48:27	preview	18	11	21	male	more_than_once_per_week	neither_familiar_nor_unfamiliar	preview	1	11	83	75	Intended route differed from participant device and host device despite having the same end and start location. Construction work in the way of intended route.	45007.9086_.jpeg
2023-03-23 20:49:29	preview	1	10	21	male	more_than_once_per_week	unfamiliar	tbt	3	15	75	80	Yes, some areas are under construction and cannot be passed, so you have to take a detour	45008.881_.jpeg
2023-03-24 13:20:36	preview	18	11	18	male	more_than_once_per_week	neither_familiar_nor_unfamiliar	preview	2	13	81.8	81.8	The road we chose was blocked we can't receive the destination.	45008.1177_.jpg
2023-03-24 15:08:40	tbt	1	10	20	male	more_than_once_per_week	unfamiliar	tbt	1	3	100	87.5	There was one mistake that I made, the one that I forgot to turn left and I walked straight forward until 1 minute later I checked my route and found it wrong. To conduct the experiment well, sometimes it requires good memory and sense of direction.	45008.8059_.pdf
2023-03-24 15:31:09	preview	18	11	18	female	more_than_once_per_week	unfamiliar	preview	2	10	87.5	71.4	There was one deviation towards the end of the experiment as the participant approached a long fence that obstructed our path. We had to make a detour and we were not able to reach the end point as it was blocked off by the fence. There was also some construction work at the area which made it impossible for us to finish at the end point of the experiment. The participant had to stop at the stree…	45008.8966_.jpg
2023-03-29 14:33:48	preview	11	10	18	female	once_per_week	unfamiliar	preview	3	13	70	85.71	There was no deviations made in the experiment aside from my participant taking a wrong turn during the trip. This was quickly resolved.	45008.9418_.png
2023-03-24 17:19:56	preview	10	9	18	male	every_day	neither_familiar_nor_unfamiliar	preview	1	8	66.7	100	There were no difficulties when conducting the experiment Mistakes was going the wrong direction at the beginning but fixed it after looking at the maps Deviation was we made the wrong turn at the beginning, causing us to take an extra turn in the route. Other than that, same route was followed and the map route was reliable	45008.9722_.jpg
2023-03-24 18:15:21	preview	19	9	22	female	more_than_once_per_week	unfamiliar	preview	0	12	100	100	There were no deviations, mistakes or difficulties	45009.0106_.jpeg
2023-03-24 21:38:16	tbt	20	9	22	male	once_per_week	unfamiliar	tbt	2	8	90	80	when i am a participant, I choose the route 18 and there is a construction site at my route. The construction site has a block that stop me to continue. Then, another difficulties is that some road given had no pedestrian path which is quite dangerous.	45009.1514_.jpg
2023-03-24 22:26:32	tbt	1	10	18	male	more_than_once_per_week	unfamiliar	tbt	1	6	100	87.5	i forgot to turn left on a long straight road.	45009.1851_.jpeg
2023-03-25 05:59:24	preview	13	9	24	male	more_than_once_per_week	very_unfamiliar	tbt	0	22	100	100	The distance is too long, for two experiments (as a participant and experimenter), we will need to walk for more than one hour such that energy will be consumed and become lost focus. Sometimes we will need to cross the road, hence, we will have to walk to a further place that enables us to cross the road in a safer way instead of fully following the google map route.	45009.4995_.pdf
2023-03-25 14:23:56	preview	5	9	17	female	once_per_month	very_familiar	preview	0	15	100	83.3	A difficulty that occurred was when arriving at the final destination, it was in the middle of a factory complex, so we weren't sure if we were allowed to enter. But the gates were open and there was a concrete a path that entered into the area, so we deemed that it was ok to enter.	45009.8499_.jpg
2023-03-25 22:21:08	tbt	19	9	19	male	every_day	unfamiliar	tbt	1	37	88.9	100	There was a slight deviation towards the end when arriving to the end point. The participant went slightly too far to the right before arriving at the actual location.	45009.8796_.jpg
2023-03-31 14:27:42	tbt	16	9	20	female	every_day	unfamiliar	preview	2	15	70	71.4	Since the route selected for the experiment is roughly 1.4 kilometres, it took almost 30 minutes to conduct the experiment. Due to the duration required for the experiment and the amount of physical work needed, it was hard to find a participant willing to complete the investigation. While executing the experiment, some street paths are closed, which are not shown in the navigation app. Thus, it …	45009.8951_.JPG
2023-03-25 15:41:41	preview	18	11	18	female	more_than_once_per_week	unfamiliar	preview	3	10	78.6	76.9	There was one deviation towards the end of the experiment as the participant approached a long fence that obstructed our path. We had to make a detour and we were not able to reach the end point as it was blocked off by the fence. There was also some construction work at the area which made it impossible for us to finish at the end point of the experiment. The participant had to stop at the stree…	45009.9039_.pdf
2023-03-25 16:33:08	tbt	2	11	18	male	every_day	familiar	tbt	1	37	100	100	There were certain discrepancies in the observations made. Whilst the participant actively looked down at their phone (37 times, to be exact) which may prove the participant’s unfamiliarity with the generated route, there were shortcuts were used and there were passages of time where the phone was placed in pocket. This may be evidenced by the fact that the participant lives on-campus, takes thes…	45009.9397_.jpg
2023-03-31 22:06:38	tbt	17	11	19	male	every_day	neither_familiar_nor_unfamiliar	tbt	0	11	100	100	OSM map is a little bit hard to use, except that everything is fine	45010.1289_.jpeg
2023-03-31 11:02:14	preview	1	10	19	male	once_per_week	very_unfamiliar	preview	0	13	50	100	I was struggling with the OsmAnd map and the route was a little too long	45010.1297_.JPG
2023-03-25 22:40:15	tbt	20	9	20	female	more_than_once_per_week	very_unfamiliar	tbt	0	20	100	100	Some road we walk through is not the straight way such the google map indicate.	45010.1946_.png
2023-03-31 05:39:11	tbt	17	11	21	male	more_than_once_per_week	familiar	tbt	3	8	77.8	77.8	The starting point of us was at 3-8 Swing Ct, which is private property and we don't have the chance to locate the precise location for the starting point, we have to move out fast, as people noticed us not violating private property, and the ending point was in a warehouse place (also maybe private property), so the accuracy of google maps can be deviated from the pinpoint from the original rout…	45010.4539_.jpg
2023-03-26 12:00:29	tbt	14	10	17	male	more_than_once_per_week	very_unfamiliar	tbt	0	3	100	100	When using OsmAnd to record the distance travelled, if OsmAnd is switched to the background, it does not record the distance travelled, resulting in a missing 500m of our total distance travelled.	45010.7503_.jpg
2023-03-26 15:45:25	tbt	10	9	18	male	once_per_month	very_unfamiliar	tbt	5	7	78	65	Sometimes the map did not work as intended, ending in taking the wrong turns or walking too far.	45010.9065_.docx
2023-03-26 15:56:25	tbt	2	11	25	female	once_per_week	familiar	tbt	0	9	60	100		45010.9142_.JPG
2023-03-26 16:22:57	preview	18	11	21	male	once_per_week	unfamiliar	preview	1	13	90.9	90.9	Unclear map indication at restricted area, which leads to mistake in pathing towards destination.	45010.9326_.pdf
2023-03-30 16:03:41	preview	8	10	19	female	more_than_once_per_week	unfamiliar	preview	1	20	112.5	87.5	As the participant and I were both unfamiliar of the road, we were unaware of the closed route that Google Maps recommended. This resulted in a detour and the experiment took 10 more minutes.	45010.9832_.PNG
2023-03-26 17:56:29	tbt	6	9	22	male	every_day	unfamiliar	tbt	0	7	75	75	Difficulty in understanding the exact intended route through the AI route finder of Google Maps. For this particular instance of the experiment, the route finder on iPhone did not show that the intended route was meant to go through the Carpark next to the Woodside building; however, the route finder on a Macbook browser shows the true intended route was to go through the Woodside designated car …	45010.9975_.png
2023-03-26 19:21:39	tbt	2	11	19	male	once_per_week	familiar	tbt	0	7	75	75	no difficulties	45011.065_.jpg
2023-03-26 19:33:34	preview	15	9	19	male	once_per_week	neither_familiar_nor_unfamiliar	preview	1	3	100	87.5	Yes, the mapping app won’t work if we close the screen	45011.0567_.jpg
2023-03-26 21:37:41	preview	16	9	19	female	more_than_once_per_week	unfamiliar	preview	5	30	133.333	100	In the number of indicated turns with her sketch, she drew an extra turn when there wasn't so i counted it as 4/3 as well as 3/3 for correctness. The number of phone looks is also a rough estimation.	45011.1511_.png
2023-03-26 21:39:17	preview	18	11	21	female	more_than_once_per_week	unfamiliar	tbt	1	6	77.8	77.8	there were none	45011.1523_.pdf
2023-03-26 22:19:24	preview	18	11	18	male	once_per_week	neither_familiar_nor_unfamiliar	tbt	7	26	90.9	36.4		45011.1801_.jpg
2023-03-27 14:30:38	tbt	11	10	19	male	once_per_month	neither_familiar_nor_unfamiliar	tbt	2	19	50	50	google maps showed a map which indicated for the participant to go through a cars only exit for the carpark at one point along the route. This was not possible so a deviation was taken as participant had to use the pedestrian path instead. There were 2 instances of minor navigation errors where the participant turned back to go the correct route.	45011.8546_.png
2023-03-27 14:37:27	tbt	15	9	22	male	more_than_once_per_week	unfamiliar	preview	2	15	100	85.7	participant was not used to turn based instructions, the navigation errors occured when the participant missed a turn that was indicated twice and returned to follow the correct path. This occured in the areas with short turns.	45011.8591_.png
2023-03-27 17:19:33	tbt	12	11	19	male	once_per_month	familiar	tbt	1	8	87.5	85.7	There weren't any major mistakes or difficulties throughout the experiment, other than a slight error where we almost missed a turn however we rectified the error by going back the way we should've.	45011.9719_.jpg
2023-03-27 18:15:30	preview	2	11	21	male	every_day	unfamiliar	tbt	0	17	75	58.3	Using the OSMand program was an issue. It had stopped working midway and had to be turned back on after a good amount of the route had been walked.	45012.0107_.pdf
														45012.0231_.HEIC
2023-03-31 20:34:24	tbt	12	11	18	female	once_per_month	familiar	preview	0	24	63.63	36.36	It was difficult to determine if they were looking down at their phone, as there was no clear head movement to indicate this.	45012.0499_.png
2023-03-27 20:15:42	preview	2	11	21	female	every_day	familiar	tbt	0	1	100	100		45012.595_.jpg
2023-03-27 20:21:24	tbt	18	11	18	female	once_per_week	unfamiliar	tbt	5	45	100	66.67	The pathway that Google maps wanted us to go through was blocked, therefore we had to find an alternate way to get there. Another difficulty was the OSM app did not track. Lastly the gps location tracking for Google maps was inaccurate.	45012.0942_.HEIC
2023-03-27 20:29:51	tbt	8	10	22	female	once_per_week	unfamiliar	tbt	0	4	87.5	87.5	Yes, during conducting the experiment the weather becoming bad and start raining.	45012.0982_.pdf
2023-03-27 23:53:25	preview	2	11	18	female	more_than_once_per_week	unfamiliar	tbt	0	12	150	46.7	It was hard to observe how many times that the participant looked at her phone, as sometimes the action is not obvious.	45012.1041_.PNG
2023-03-28 01:00:02	tbt	18	11	21	male	more_than_once_per_week	familiar	tbt	0	7	81.8	100	In route 18, there was a fence that closed down the path nearly at the end of the route. Therefore, it caused the participant to stop and couldn't go further to complete the whole route.	45012.2454_.pdf
2023-03-28 08:16:51	tbt	5	9	20	female	once_per_week	unfamiliar	tbt	2	10	88.9	75.5	talk a lot and sometimes loss the way	45012.2917_.jpg
2023-03-28 09:02:42	preview	18	11	22	male	more_than_once_per_week	unfamiliar	preview	0	9	100	100	yes. we couldn't finish the route as there was construction blocking the road after the final turn.	45012.6269_.jpg
														45012.6286_.jpeg
2023-03-28 10:10:48	preview	19	9	22	male	once_per_week	neither_familiar_nor_unfamiliar	tbt	1	6	100	100	Difficulty being with the birds eye view with this map format it is harder to see the smaller details thus required a pause here and there to ensure he was heading in the right direction. This also because on the 'dot navigation' on my phone the current location we were (the blue arrow) was far larger than the width of some of the streets and hence a close look at the phone without zooming in or …	45012.6741_.HEIC
2023-03-28 12:40:36	preview	18	11	18	female	more_than_once_per_week	unfamiliar	preview	3	10	100	72.7	There was one deviation towards the end of the experiment as the participant approached a long fence that obstructed our path. We had to make a detour and we were not able to reach the end point as it was blocked off by the fence. There was also some construction work at the area which made it impossible for us to finish at the end point of the experiment. The participant had to stop at the stree…	45012.7782_.pdf
														45012.9311_.jpg
2023-03-28 16:22:18	tbt	10	9	22	male	every_day	neither_familiar_nor_unfamiliar	tbt	1	8	87.5	87.5	It started pouring in middle of the route, making it harder to observe the participant because the rain would blur my glasses.	45012.9321_.pdf
														45012.9344_.pdf
2023-03-28 17:17:58	preview	10	9	18	male	once_per_month	neither_familiar_nor_unfamiliar	preview	1	9	88.88	88.88	new road so don't know correctly how to go properly, when wallking suddenly have to change the road side because the road that walked on has no path to continue to walk	45012.9708_.jpg
2023-03-28 17:20:30	tbt	11	10	19	female	every_day	neither_familiar_nor_unfamiliar	tbt	3	2	66.7	66.7	Nothing go wrong since the participation did some mistake as I expected. The difficulty is balance since the participation didn't know the location but don't take to much time to reach to the destination.	45012.9725_.png
2023-03-28 18:32:51	preview	10	9	18	female	every_day	unfamiliar	tbt	2	14	87.5	50	A major deviation was when looking at how many times the participant looked at their phone. At times, they would only have a quick glance to make sure they are going the right direction, however at other times they would look at their phone for a good amount of time (5+ secs)to see what turns they need to make next. This doesn't change how many times they looked at their phone, but it does mean t…	45013.89_.png
2023-03-28 19:58:20	tbt	20	9	19	female	once_per_week	very_unfamiliar	preview	0	46	144.4	70	The maps showed random crossings not at designated crossing areas rather in the middle of roads. Apart from that following the map in unfamiliar places off campus was alright!	45013.178_.png
2023-03-28 22:16:18	tbt	2	11	21	male	more_than_once_per_week	neither_familiar_nor_unfamiliar	tbt	0	43	100	100	A bit difficulties since the route in Monash University is a bit unclear	45013.0225_.jpeg
2023-03-28 23:08:05	tbt	2	11	18	male	once_per_month	familiar	tbt	1	13	54.5	36.3	no	45013.0804_.png
2023-03-28 23:42:22	tbt	5	9	18	male	once_per_week	neither_familiar_nor_unfamiliar	tbt	1	23	90	90	Yes. The difficulties includes, some routes guided by the google maps led us to a weird/illogical path, where we have to cross car parks, where there are actually pedestrian routes on the sides.	45013.852_.jpg
2023-03-29 00:54:40	tbt	11	10	18	male	more_than_once_per_week	unfamiliar	tbt	1	5	90	100	A difficulty faced with this experiment was getting the OSMAnd app to record and save the conducted experiment, therefore when finishing the set route, the participant unintentionally recorded a few extra meters off track due to lack of understanding on how to stop and save the route, therefore compromising validity of data recorded. Additionally, a deviation was the inconsistency in how long the…	45013.2139_.jpg
2023-03-29 09:59:37	tbt	20	9	23	male	more_than_once_per_week	familiar	tbt	2	12	133.3	75	Crossing roads where unsafe or no footpath to walk to	45013.2377_.jpeg
2023-03-31 11:26:41	preview	4	11	18	male	more_than_once_per_week	unfamiliar	preview	3	87	85.7	0	Not really	45013.2879_.heic
2023-03-29 10:47:51	tbt	2	11	22	male	more_than_once_per_week	very_familiar	preview	0	16	76.9	76.9	Yes.The weather was bad and the ground was slippery. Therefore, the participant had to walk slower and carefully.	45013.6664_.jpeg
2023-03-29 10:56:00	preview	10	9	22	male	once_per_week	unfamiliar	preview	1	4	62.5	62.5	No. Everything went smooth.	45013.6842_.docx
2023-03-30 21:30:38	preview	2	11	18	male	more_than_once_per_week	neither_familiar_nor_unfamiliar	preview	3	27	86.7	93	There were deviations during the experiment. The participant did not cross the road when required, so they had to walk back to the crossing and then cross the road, which took more time and caused a wrong turn. A difficulty encountered during the experiment was figuring out how to record the walk using OSM maps. Additionally, the end of the route was closed due to roadwork, making it difficult fo…	45013.6999_.jpg
2023-03-29 12:29:12	preview	15	9	18	male	more_than_once_per_week	unfamiliar	preview	1	2	88.8	100	It was raining and it might have changed his walking speed.	45013.7055_.jpg
2023-03-30 18:28:11	tbt	20	9	19	male	more_than_once_per_week	unfamiliar	tbt	0	11	108.3	84.6	the google maps map said to cross and walk on a side of the road where there was no footpath so we walked on the wrong side of the road until we could cross at a section where a footpath started.	45013.7574_.pdf
2023-03-29 14:26:57	preview	12	11	18	male	once_per_week	neither_familiar_nor_unfamiliar	preview	2	57	81.8	55.6	The road that was used for this experiment was a bit unsafe as the participant has to walk on a road where there were no pedestrian walk and could get ran over by a car if not careful.	45013.7703_.jpg
2023-03-29 14:32:15	tbt	11	10	19	male	every_day	neither_familiar_nor_unfamiliar	tbt	0	17	100	100	The participant successfully reach the endpoint from the starting point, without any deviation or difficulties during the completion process.	45013.7721_.jpg
2023-03-29 14:50:39	preview	1	10	17	male	once_per_month	neither_familiar_nor_unfamiliar	preview	1	4	70	57.1	When on Scenic Blvd, finding an intersection to cross caused a slight navigation error.	45013.8557_.jpg
2023-03-29 15:22:25	preview	1	10	18	male	more_than_once_per_week	neither_familiar_nor_unfamiliar	preview	1	18	100	100	One difficulty encountered when conducting the experiment was the fact that we kept bumping into other FIT1006 students conducting the same experiment, which resulted in us taking longer to complete a task than what was required as we waited for them to be out of our line of sight.	45013.8685_.png
2023-03-29 15:26:31	tbt	2	11	20	male	more_than_once_per_week	familiar	preview	0	7	90.9	100	no	45013.8934_.pdf
2023-03-29 15:27:15	preview	18	11	18	female	every_day	familiar	preview	0	7	90.9	100	no	45013.8939_.pdf
2023-03-29 15:32:28	tbt	2	11	18	male	every_day	neither_familiar_nor_unfamiliar	tbt	1	16	87.5	100	In the experiment there were some roadblocks that not actually go through meaning that we had to go through a different direction. And when we were doing the experiment we actually ran into other people doing the route as well meaning that we either had to wait for them or maybe this might have affected the amount of times that Aaron might have looked at his phone.	45013.8975_.png
2023-03-29 15:41:27	preview	1	10	18	female	once_per_week	unfamiliar	tbt	1	8	80	100	yes, the google maps route directed us through enclosed areas which effected the navigation	45013.9018_.pdf
2023-03-29 15:48:09	tbt	1	10	18	female	once_per_week	unfamiliar	tbt	0	7	83.3	100	no	45013.9084_.pdf
2023-03-29 17:35:24	preview	18	11	22	male	more_than_once_per_week	unfamiliar	preview	1	23	91.7	100	The original route of this experiment was blocked, so we took a detour to reach the indicated destination. I have disregarded the extra route taken while calculating the percentage of indicated turns and directional changes the participant indicated.	45013.9829_.pdf
2023-03-29 18:59:09	preview	1	10	18	male	once_per_week	neither_familiar_nor_unfamiliar	preview	0	4	100	100	The participant keep an eye on their phone 4 times and route is quite long	45014.18_.JPG
2023-03-29 19:28:39	tbt	2	11	21	male	more_than_once_per_week	neither_familiar_nor_unfamiliar	tbt	3	7	100	71.4	There were no deviations or difficulties when conducting the experiment. certain mistakes arose from taking wrong routes during our experiment but were fixed by referring to google maps for assistance.	45014.079_.jpg
2023-03-29 20:23:13	preview	6	9	19	male	once_per_month	unfamiliar	tbt	3	22	42	42	The original path with altered as there was construction happening, had to take alternate route. (*Edit: Old gpx file and sketch was submitted, new and correct files attached in .zip file*)	45014.83_.pdf
2023-03-29 20:03:09	preview	14	10	21	male	more_than_once_per_week	very_familiar	preview	2	12	81.82	72.3	Forgetting to record the GPS, areas being blocked off. Forgot to put numbers in the illustrated map sketch, but there were 9 Turns.	45014.169_.jpeg
2023-03-29 20:07:16	tbt	12	11	19	male	never	unfamiliar	tbt	3	35	87.5	71.4	No, participant did not make any mistakes other than looking at their phones for 35 times, did not add turns into the sketch.	45014.0411_.png
2023-03-31 18:11:43	preview	20	9	20	male	once_per_month	unfamiliar	preview	0	19	77.7	88.8	There were no deviations or mistakes during the route	45014.0615_.pdf
2023-03-29 21:45:50	tbt	3	9	26	male	more_than_once_per_week	neither_familiar_nor_unfamiliar	tbt	2	6	77.8	77.8	no deviations	45014.0739_.jpg
2023-03-29 21:54:03	preview	11	10	20	male	more_than_once_per_week	familiar	preview	0	5	100	100	no	45014.0797_.jpg
2023-03-29 22:03:24	tbt	1	10	19	male	every_day	unfamiliar	tbt	2	3	75	100	Placing yourself in a unfamiliar location and trying to reach a destination in a specific route is a very difficult task, and this results in going to a wrong path and taking some time to find the correct path	45014.0843_.png
2023-03-29 22:34:09	preview	19	9	18	female	once_per_week	very_unfamiliar	preview	1	30	87.5	100	There were no deviations or mistakes. But the particpant found it difficult since she was in an unfamilar area. Hence, she looked at her phone quite a few times. However, there was an issue with recording her track so her osmand file is incorrect.	45014.1568_.pdf
2023-03-29 22:31:48	preview	2	11	21	male	once_per_week	familiar	tbt	0	15	85.7	85.7	No.	45014.1625_.pdf
2023-03-29 22:33:10	tbt	20	9	20	female	once_per_month	unfamiliar	tbt	1	45	100	77.8	my participant had no issues	45014.1887_.jpg
2023-03-29 22:38:12	tbt	1	10	19	male	more_than_once_per_week	unfamiliar	tbt	2	7	30	40	Many difficulties appeared during the experiment. The given route was near a construction site, changing direction is inevitable. Furthermore, the subject found it quite challenging to navigate throughout the experiment due to weather condition.	45014.1897_.png
2023-03-30 00:22:39	tbt	18	11	18	male	more_than_once_per_week	unfamiliar	tbt	1	13	83.3	90	One mistake conducted in the experiment was a human error, where the participant incorrectly read the turn by turn instructions, and as a result required recalibration of the map and added unnecessary time on the timer.	45014.1931_.jpg
2023-03-30 01:40:25	preview	2	11	19	male	once_per_month	familiar	preview	0	1	100	58.8	My participant believed the finish point was earlier than it was, hence checking the phone once.	45014.2657_.jpeg
2023-03-30 02:26:51	preview	17	11	19	female	once_per_month	neither_familiar_nor_unfamiliar	preview	0	5	100	100	No diificulty	45014.3197_.JPG
2023-03-30 12:27:53	tbt	5	9	18	female	once_per_week	familiar	tbt	2	5	50	40	We did the experiment in the middle of the heavy rain, everything was just so blurry and wet, we also took the wrong turn because of the google map and need to go for a longer route but still made it to the end point.	45014.3519_.png
2023-03-30 12:52:15	preview	11	10	18	female	once_per_week	neither_familiar_nor_unfamiliar	preview	0	3	55.5	100	No	45014.7694_.PNG
2023-03-30 13:15:28	preview	14	10	20	male	more_than_once_per_week	unfamiliar	preview	0	8	100	90	I accidentally told him that he was going in the write direction at the start	45014.7862_.jpeg
2023-03-30 13:29:30	tbt	11	10	20	male	once_per_week	familiar	tbt	2	8	62.5	100	had to walk a similar path to get to the start location	45014.8024_.JPG
2023-03-31 12:36:56	tbt	11	10	21	female	more_than_once_per_week	neither_familiar_nor_unfamiliar	preview	1	19	80	90	yes. the app wasn't working properly.	45014.8121_.png
2023-03-30 13:40:28	tbt	18	11	18	male	once_per_week	familiar	tbt	0	15	100	90.9	Towards the end the route was blocked due to construction, so my participant had to go around to reach the destination. So the final sketch looked different to include the extra route. My participant walked along the "detour" pedestrian path until google maps rerouted and provided an alternative to the destination. I choose not to include those turns as mistakes since the participant was still aw…	45014.8197_.heic
2023-03-30 13:55:13	tbt	14	10	18	female	more_than_once_per_week	unfamiliar	tbt	4	9	100.2	33.3	Due to construction, the starting point was not accessible. A difficulty was deciding which side of the road to walk on, hence the extra turns.	45014.8197_.jpg
2023-03-30 14:31:23	preview	12	11	19	male	more_than_once_per_week	unfamiliar	preview	0	21	85.7	41.6	There were no deviations or difficulties I identified when conducting the experiment and the experimental protocol was followed smoothly.	45014.8551_.jpeg
2023-03-30 14:47:48	tbt	5	9	18	male	every_day	familiar	preview	0	56	77.7	44.4	He was continuously looking at his phone again and again. Also, in the map it is showing to walk on the road rather than walking on the footpath.	45014.8665_.jpg
2023-03-30 14:59:17	tbt	11	10	21	female	more_than_once_per_week	unfamiliar	preview	1	10	80	90	yes. the app wasn't working properly, and was not fully sure of instructions.	45014.8745_.heic
2023-03-30 15:26:21	tbt	19	9	19	female	every_day	unfamiliar	tbt	3	6	90.9	80	unfamiliarity with gps routes/ rerouting by the application	45014.8759_.jpeg
2023-03-30 15:27:55	tbt	2	11	22	male	every_day	neither_familiar_nor_unfamiliar	tbt	1	12	91	91	There were only some difficulties such as whether to cross and some routes divided which caused him some confusion.	45014.8944_.png
2023-03-30 15:35:36	preview	2	11	20	male	once_per_month	unfamiliar	preview	0	20	100	100	[Pname] had trouble trying to figure out where the route is but eventually got it right.	45014.8997_.png
2023-03-30 15:36:08	tbt	3	9	21	female	once_per_week	familiar	tbt	0	15	75	66.7	no	45014.9001_.jpg
2023-03-30 15:51:26	tbt	2	11	20	female	every_day	unfamiliar	tbt	2	6	71.43	80		45014.9107_.jpg
2023-03-30 16:12:43	preview	2	11	19	male	once_per_month	familiar	preview	4	5	54	50	Yes, for starters it was raining quite heavily. There were some deviations and mistakes as there were some wrong turns taken. This impacted the experiment as the maps had to re route or we had to turn around and go back to get back on track.	45014.9255_.png
2023-03-30 16:21:04	tbt	12	11	23	male	every_day	neither_familiar_nor_unfamiliar	tbt	0	9	109.1	83.33	Participant made used a slightly different route at the very start of the experiment, this was due to his confusion as there was a sign that indicated Innovation Walk a turn before his actual starting point, hence there was already a deviation in the very start compared to the original map.	45014.9313_.pdf
2023-03-30 16:46:49	tbt	3	9	22	male	more_than_once_per_week	neither_familiar_nor_unfamiliar	preview	0	6	100	100	There were no difficulties when conducting the experiment.	45014.9491_.jpg
2023-03-30 17:04:15	preview	5	9	18	male	once_per_month	unfamiliar	preview	3	47	70	80	There were no deviations or mistakes that occurred during the experiment. However, we encountered one difficulty while completing the route. The gate was closed to enter the parking lot of the end point, so we had to stop as close as we could to the gate. It would be better to choose a different end point in the future so that this issue can be avoided from happening again.	45014.9613_.png
2023-03-30 17:57:49	preview	2	11	19	male	once_per_month	very_familiar	preview	0	2	72.73	100	on the excel sheet [Pname]'s route has 11 turns but in reality he only got to take 8 turns even tho he followed the navigation app correctly.	45014.9985_.jpg
2023-03-30 17:59:17	preview	1	10	19	male	once_per_week	unfamiliar	preview	0	15	70	100	The number of maneuvers as indicated in the excel is incorrect. My teammate has navigated through the route correctly without mistakes but the number of turns indicated is only 7 and not 10.	45014.9995_.jpg
2023-03-30 18:07:10	tbt	18	11	18	male	every_day	familiar	tbt	0	8	50	75	Test was taken when raining, so it was harder to collect and conduct the data collection	45015.005_.jpeg
2023-03-30 18:20:53	preview	5	9	18	male	once_per_week	unfamiliar	preview	1	37	100	100	A small error was made on the first turn when the participant missed the turn and doubled back to rectify the mistake. It was difficult to travel in perfect correspondence to the Google Maps route due to traffic and the need to cross the road in order to reach the other side.	45015.025_.jpg
2023-03-30 18:35:27	tbt	2	11	22	female	once_per_month	familiar	preview	0	12	76.5	35.3	There weren't any deviations when conducting the experiment.	45015.036_.png
2023-03-30 18:36:02	tbt	12	11	18	female	once_per_week	unfamiliar	tbt	3	10	100	20	The experiment conduction went largely according to experimental protocol, except for the recording of the route taken on OSMand, which was accidentally 'started' prematurely, thus recording extra data prior to the beginning of the experiment route. Some turns were also not recorded resulting in straight lines, due to uncertainties around using the OSM software (which we had never used before). T…	45015.086_.HEIC
2023-03-30 18:51:49	preview	6	9	18	male	never	unfamiliar	preview	0	5	100	100	no	45015.0145_.jpg
2023-03-30 19:50:49	preview	3	9	24	male	every_day	neither_familiar_nor_unfamiliar	preview	0	18	83	100	No mistakes, deviations or difficulties were identified throughout the experiment	45015.0246_.jpg
2023-03-30 20:03:49	preview	18	11	18	male	more_than_once_per_week	unfamiliar	tbt	1	4	88.9	66.7	Yes. At times OSM would stop tracking the route. Which resulted us in walking the route multiple times for accurate readings.	45015.749_.png
2023-03-30 20:14:04	preview	13	9	19	male	every_day	neither_familiar_nor_unfamiliar	preview	0	13	114.29	75	The experiment is conducted in the rain, without an umbrealla, which might or might not affect the results.	45015.0769_.jpg
2023-03-30 20:30:39	tbt	2	11	21	male	more_than_once_per_week	familiar	tbt	1	7	90.9	90	No deviations, mistakes or difficulties identified	45015.905_.HEIC
2023-03-30 20:53:22	preview	12	11	18	female	more_than_once_per_week	unfamiliar	tbt	0	9	63.6	45.4	no	45015.917_.png
2023-03-30 20:56:00	preview	2	11	18	male	once_per_month	neither_familiar_nor_unfamiliar	preview	1	9	90.9	90.9	No	45015.0931_.jpg
2023-03-30 21:48:42	preview	12	11	18	male	once_per_week	neither_familiar_nor_unfamiliar	tbt	1	5	54.5	83.3	Accuracy of maps was difficult, did not recommend the best route	45015.939_.jpg
2023-03-30 21:50:39	tbt	2	11	21	male	more_than_once_per_week	neither_familiar_nor_unfamiliar	preview	2	4	85.7	77.7	My participant encountered some problems during this process, such as being unable to find the correct route before navigating, and he did not arrive at the correct initial location at the beginning.	45015.1033_.heic
2023-03-31 13:57:23	tbt	18	11	21	male	more_than_once_per_week	familiar	tbt	5	8	81.8	66.6	There was roadworks in one area near Woodside, so my participant could not follow the map for a certain part of the route which delayed the walk and changed the walking route slightly	45015.1204_.png
2023-03-30 21:59:48	tbt	12	11	19	male	once_per_week	familiar	tbt	2	6	75	57.2	My partner started at the wrong place, as the construction site blocked off the initial starting point. Due to footpaths and pedestrian	45015.1222_.JPG
2023-03-30 23:37:28	tbt	18	11	21	female	more_than_once_per_week	unfamiliar	tbt	0	15	88.9	100	As there is a gate that closed because of construction. So my participant need to go the other way, which increase her walking time. And the improvement of this next time would be go through the routes first to make sure the routes is all fine for the experiment.	45015.1588_.jpg
2023-03-30 23:58:26	preview	9	10	19	male	more_than_once_per_week	very_unfamiliar	preview	0	62	90	10	no	45015.1594_.pdf
2023-03-30 23:53:36	preview	18	11	18	female	once_per_week	familiar	preview	1	62	60	75	The route was closed when close to the destination so the participant had to take a detour and was confused because of the route closer	45015.1654_.png
2023-03-31 00:17:56	preview	5	9	18	male	more_than_once_per_week	very_unfamiliar	preview	0	12	100	100	No	45015.1665_.HEIC
2023-03-31 18:33:16	tbt	15	9	18	male	more_than_once_per_week	very_unfamiliar	tbt	0	8	77.8	100	We conducted this experiment during 8pm - 9pm the sky was dark while this route is unfamiliar with us.	45015.2343_.jpeg
2023-03-31 00:26:39	tbt	11	10	18	male	every_day	familiar	tbt	4	16	90	66.7	Although this week's weather in the region is unusual, it began to rain as we were midway through the experiment. This is one of the greatest obstacles we faced. The rain causes us to rush to reach our location, which compromises the accuracy of our sketching. In addition, we discovered that we viewed our phones more often as a consequence of the unexpected rain. Apart from that, the experiment w…	45015.2387_.jpg
2023-03-31 00:33:43	preview	20	9	18	male	every_day	unfamiliar	tbt	2	24	87.5	77.77	It was raining heavily at times during our navigation which made us stop and take shelter. This may have caused us to look at our maps more. Additionally, google maps sometimes would direct us to a path that did not have a footpath, making us possibly taking a slightly different route from points A to B.	45015.2455_.heic
2023-03-31 00:55:48	preview	18	11	21	male	more_than_once_per_week	very_familiar	preview	1	6	100	87.5	Some places were in construction and we have to change the route	45015.2624_.jpg
2023-03-31 01:02:52	preview	1	10	20	female	more_than_once_per_week	unfamiliar	preview	0	20	100	83.3	No, all went well during conducting the experiment.	45015.2627_.jpeg
2023-03-31 01:46:08	preview	4	11	27	female	more_than_once_per_week	neither_familiar_nor_unfamiliar	preview	1	9	83.3	66.7	I confusing about how I draw the map at the end by should I draw a curve line or only the straight lines	45015.2685_.jpg
2023-03-31 02:30:32	tbt	2	11	20	female	every_day	familiar	tbt	2	18	80	75	Participant had a few mishaps regarding the direction in which she was suppose to go. On most of these occasions, she had deviated from the route just slightly, these occurred mostly before when making a turn on the route, before navigating with Google Maps again and leading her to the correct pathway.	45015.2734_.url
2023-03-31 05:56:17	tbt	1	10	18	male	every_day	familiar	tbt	2	29	80	75	Subject avoided the longer route through the campus which had better defined turns. Confusion ensued regarding roundabouts, as it is unclear whether the roundabout is a turn or not.	45015.2887_.jpg
2023-03-31 10:43:13	preview	2	11	18	female	never	unfamiliar	preview	3	14	91	82		45015.2936_.png
2023-03-31 10:43:34	tbt	2	11	17	male	more_than_once_per_week	neither_familiar_nor_unfamiliar	tbt	4	15	90	80	There were deviations when conducting the experiment. The participant struggled to correctly work out how to use the app and hence record their walk as each of us had never used Osms and maps. However, after we enabled some settings we could successfully complete the experiment. Other than this deviation, the participant was able to carry out the experiment in a smooth, successful manner.	45015.3237_.png
2023-03-31 10:59:05	tbt	16	9	18	male	more_than_once_per_week	neither_familiar_nor_unfamiliar	preview	3	6	70	66	no	45015.3545_.jpg
2023-03-31 11:29:45	tbt	2	11	18	female	more_than_once_per_week	familiar	tbt	1	33	90	90	Yes there was a slight error, where the participant followed an alternate path for a small segment of the route rather than what google maps indicated, which made the distance slightly shorter, and they weren't actively looking at the navigation as they were familiar with key landmarks such as the Woodside building, hence putting into question the validity of the data we have collected	45015.4974_.jpg
2023-03-31 12:23:30	preview	8	10	18	male	more_than_once_per_week	unfamiliar	preview	1	15	70	100	Not in terms of the conducting of the experiment however an error was made in terms of the navigation itself by the participant. We started of in a parking area which was enclosed for the most part, however the participant failed to recognize this as he followed the route until we reached the end of the enclosed area, we then turned back and exited the parking lot. the rest of the experiment was …	45015.6966_.jpeg
2023-03-31 12:00:32	tbt	1	10	18	male	more_than_once_per_week	unfamiliar	tbt	0	5	100	67	Unfamiliarity with the route made the experiment slightly more difficult due to the need of having to pay close attention to where we were going.	45015.6969_.pdf
2023-03-31 18:04:40	preview	18	11	19	female	more_than_once_per_week	neither_familiar_nor_unfamiliar	preview	1	18	100	90.9	The last bit of this route was fenced off due to works (the last wide left turn through the car park) so the experiment was cut short by a few hundred meters.	45015.7077_.jpg
2023-03-31 15:09:57	tbt	20	9	19	male	every_day	neither_familiar_nor_unfamiliar	tbt	0	12	78	90.5		45015.7284_.jpg
2023-03-31 12:51:13	preview	2	11	18	male	once_per_week	unfamiliar	tbt	1	8	90	80	one spot of the walk where multiple directions were taken and then walked back to a central location	45015.7503_.docx
2023-03-31 14:21:50	tbt	14	10	18	male	more_than_once_per_week	unfamiliar	preview	1	14	100	87.5	at one point unsure about where to go so had to pause	45015.7617_.jpg
2023-03-31 14:22:19	preview	12	11	18	male	once_per_week	unfamiliar	preview	1	11	100	81.8	Had a major navigation error who presumed their end location was in GYG but was actually at a parking lot due to his arrogant behaviour	45015.7744_.jpg
														45015.7856_.png
2023-03-31 15:13:26	tbt	18	11	19	male	more_than_once_per_week	familiar	tbt	0	3	100	100	My partner, Lachie, had no deviations or difficulties in completed the task, despite looking at his phone a few times, he had no trouble sketching the correct route. We were also lucky enough to endure no third party interference.	45015.8485_.png
2023-03-31 15:21:29	preview	20	9	18	male	every_day	very_unfamiliar	tbt	0	4	100	100	No	45015.8488_.jpeg
2023-03-31 15:59:34	preview	18	11	23	male	once_per_week	familiar	preview	2	3	136.36	107.14	On the 9th turn, participant unaware of the ongoing construction site blocking the direct route to destination, walked further and had to re-route at 11th turn, participant had to half the journey at 15th turn as there was a giant fence blocking the destination	45015.8583_.png
2023-03-31 15:26:40	preview	1	10	18	male	every_day	familiar	preview	1	6	116.6	116.6	Participants walked along Pavillion way too long and had to re-route and take a later left turn resulting in route to change from turn 2 - 3	45015.8843_.jpg
2023-03-31 15:33:22	tbt	5	9	19	male	more_than_once_per_week	familiar	tbt	2	12	70	100		45015.8899_.png
2023-03-31 15:35:01	tbt	1	10	20	female	more_than_once_per_week	unfamiliar	tbt	0	20	66.7	75	Since we need to have a certain distance from the participant, it was difficult to observe the behaviour of the participant, which is how often the participant looks at the mobile phone when walking to the destination. There might be some observation errors.	45015.8919_.jpeg
2023-03-31 15:43:12	preview	16	9	21	male	never	unfamiliar	preview	8	10	85.7	75	There were a lot of directional errors	45015.8921_.jpg
2023-03-31 15:55:53	preview	14	10	18	male	once_per_week	familiar	preview	2	7	90	100	The only mistake that was noticeable was the participants could have been more focused on the experiment instead of talking to people who they knew whilst walking the trail	45015.8981_.jpg
2023-03-31 18:01:27	preview	16	9	18	male	once_per_week	neither_familiar_nor_unfamiliar	preview	0	16	133.3	83.3	1 difficulty was encountered. The map sketch drawn by the participant indicated 8 turns as opposed to the 6 turns identified on the actual map route. This meant that the percentage of indicated turns was 8/6 which gave a percentage over 100, as well as the correctly indicated directional changes was equal to 5/6 even though the participant got three turns wrong. Please keep this in mind when asse…	45015.8993_.pdf
2023-03-31 16:02:56	tbt	8	10	18	male	once_per_week	unfamiliar	tbt	0	18	70	80	The route were block so we need to find an alternative therefore the data will not be the most accurate compared to others	45015.9072_.jpg
2023-03-31 16:23:54	tbt	8	10	19	female	more_than_once_per_week	unfamiliar	tbt	1	18	146.2	100	While following the route, there was a locked gate blocking the way. Only to bypass the locked door. Causing you to turn around and find your way around. So the actual route and the map -- the sketch shows that it took six more turns than the original map, just looking for a way around the locked door. The original map had 13 turns. But map-sketch makes 19 turns. The absurd figure of 146.2% appea…	45015.9187_.HEIC
2023-03-31 16:26:45	tbt	20	9	18	female	once_per_week	familiar	preview	0	11	100	87.5	There were some difficulties with Osman Maps, as for the first few times it would not record, and another difficulty was it way hard to locate if we had reached the place where we are supposed to start or not, and there was a lot of room for human error. This was due to the experimenter not being able to see if the participant was looking down at the phone for the map or if they were looking at a…	45015.9332_.jpg
2023-03-31 16:32:11	preview	14	10	18	male	more_than_once_per_week	familiar	preview	0	10	100	100	no difficulties	45015.9352_.HEIC
2023-03-31 16:35:40	tbt	1	10	18	male	more_than_once_per_week	neither_familiar_nor_unfamiliar	preview	5	9	50	37.5	There were a significant number of difficulties and setbacks that we experienced. Initially, upon arriving at our meetup spot the participant and I had a lot of difficulty understanding the instructions as per the usage of the app and were in disagreement about how to record it and how to conduct the experiment and after deliberation we came to an agreement. Afterwards, we ran into several issues…	45015.9414_.jpg
2023-03-31 16:42:33	preview	6	9	18	male	once_per_week	familiar	preview	0	1	100	100	Had to use a different GPS Tracking app as OSMand Maps was not picking up our gps location	45015.9462_.HEIC
2023-03-31 16:52:11	tbt	11	10	18	male	every_day	unfamiliar	tbt	0	32	50	100		45015.9529_.PNG
														45015.9595_.jpg
2023-03-31 17:17:27	preview	17	11	18	female	more_than_once_per_week	unfamiliar	preview	1	56	90.9	72.7	There were no deviations, mistakes or difficulties that may have impacted this assignment, as this experiment was carried out effectively by following all given instructions.	45015.9704_.jpeg
2023-03-31 17:29:08	tbt	10	9	18	male	more_than_once_per_week	familiar	preview	1	1	77.8	88	Using the dot method, it was difficult to follow the exact route with the turn by turn guide, as sense of direction and knowledge of surroundings became more of a factor.	45015.9785_.png
2023-03-31 17:37:26	preview	1	10	21	male	once_per_month	very_unfamiliar	preview	0	12	70	70	The gate to the starting point is not opened so I have to start somewhere else which lead to me losing a turn coming out of the starting point.	45015.9843_.jpg
2023-03-31 17:43:22	tbt	2	11	21	male	once_per_month	neither_familiar_nor_unfamiliar	preview	0	18	73	73	some of the paths shown on maps are not actual paths and there are times where pedestrian walkways deviate from the set path on maps.	45015.9884_.jpg
2023-03-31 18:15:16	preview	20	9	20	male	once_per_month	unfamiliar	preview	0	19	77.7	88.8	There were no deviations or mistakes during the route	45016.024_.jpg
2023-03-31 18:27:04	tbt	15	9	18	male	every_day	very_unfamiliar	tbt	1	12	114	100	During the experiment, we find the difficulties that we have to stop to waiting car's passing , also the participant are not familiar with his track ,so we waste a lot of time	45016.064_.HEIC
														45016.0106_.png
2023-03-31 18:32:28	tbt	18	11	18	male	every_day	very_familiar	tbt	0	1	100	100	During the experiment, it rained, which may have some impact on the completion time.	45016.144_.jpg
2023-03-31 18:34:38	preview	18	11	18	male	more_than_once_per_week	familiar	preview	2	21	72.73	75	One major difficulty faced in this project was the effective use of OsmAnd. upon completing the test route and clicking stop tracking on the app, it proceeded to not save the needed data and returned to the homepage. This resulted in the dependance of my memory to draw out the route taken, versus the original route.	45016.0188_.png
2023-03-31 18:43:56	tbt	1	10	21	male	every_day	unfamiliar	preview	3	32	125	87.5	The subject had issues finding through the location though, the location was right around the subject despite multiple indications causing his time of phone look number to be so high.	45016.0214_.jpg
2023-03-31 18:46:41	tbt	11	10	21	male	more_than_once_per_week	neither_familiar_nor_unfamiliar	tbt	0	10	100	100	Signal fluctuation leads to late update in the map and misunderstand.	45016.0225_.png
2023-03-31 19:24:19	preview	19	9	18	male	once_per_week	neither_familiar_nor_unfamiliar	preview	0	14	87.5	100	inclement weather made it slightly difficult to follow the participant and for the participant themselves, other than that, it was a smooth experiment.	45016.0305_.jpg
2023-03-31 19:32:10	preview	2	11	19	male	once_per_week	very_familiar	preview	1	6	81.8	72.7		45016.0324_.png
2023-03-31 19:47:49	preview	3	9	21	male	once_per_week	neither_familiar_nor_unfamiliar	preview	3	10	85	82.6		45016.0585_.jpg
2023-03-31 19:58:54	tbt	4	11	18	female	more_than_once_per_week	unfamiliar	tbt	6	4	83.3	42.9	Yes, as the road in which the trail was located did not have any footpath, the participant and I found difficulty in identifying the way to still stay on the route as well as to be safe while crossing the road and finding a footpath to walk on.	45016.0749_.pdf
2023-03-31 20:00:31	tbt	11	10	20	male	more_than_once_per_week	very_familiar	tbt	2	7	128.6	85.7	We couldn't follow the Google Maps route exactly because there was no pedestrian crossing on one of the roads.	45016.0825_.PNG
2023-03-31 20:14:57	tbt	20	9	18	female	more_than_once_per_week	unfamiliar	tbt	15	12	46.3	53.7	The route taken by the participant was observed to be tailored for a vehicle as the participant was made to walk on paths with no sidewalk. This posed a big issue on the process of the experiment. Due to this, the participant made the decision to deviate their original route to make it easier for them to walk to the selected location. However due the participant choice and a participant ethics in…	45016.0837_.png
2023-03-31 20:52:06	preview	9	10	20	male	every_day	very_familiar	tbt	1	3	83.3	88.8	There were no deviations.	45016.0937_.jpg
2023-03-31 21:03:26	tbt	1	10	19	female	every_day	familiar	tbt	0	2	100	100	The experiment was extremely well explained, and every step of the protocol was provided. By following those instructions, my partner and I had no trouble completing the task, and there were no errors or deviations.	45016.1195_.jpeg
2023-03-31 21:18:40	preview	18	11	20	female	more_than_once_per_week	familiar	preview	1	14	100	90	As the participant was using dot navigation, there were several times when they got lost during the walk. Moreover, the end point was blocked so the participant finished the walk at the nearest point of the end point which confused the participant as they were comparing the map with the path to check if they were actually on the right path.	45016.1274_.pdf
2023-03-31 21:25:13	preview	18	11	18	male	once_per_month	unfamiliar	preview	0	9	81.8	81.8	There were no mistakes or difficulties!	45016.1379_.jpg
2023-03-31 21:27:20	preview	1	10	19	male	every_day	unfamiliar	preview	2	21	33.3	66.6	No I don't find any difficulty while conducting the experiment	45016.1425_.JPG
2023-03-31 21:37:37	tbt	8	10	19	male	once_per_week	very_familiar	tbt	0	2	100	100		45016.1511_.jpg
2023-03-31 22:12:17	tbt	2	11	18	male	once_per_week	unfamiliar	tbt	0	23	45.4	36.3	The experimental protocol for the navigation task was correctly followed however there were external distractions such as meeting friends and recreational activities that may have slightly affected the accuracy and validity of the results.	45016.1752_.jpg
2023-03-31 22:47:22	tbt	19	9	18	female	every_day	neither_familiar_nor_unfamiliar	preview	1	13	81.82	100	Not really, they just didnt cound some turns as maneuvers	45016.1995_.jpg
2023-03-31 23:05:01	preview	13	9	21	female	more_than_once_per_week	familiar	preview	4	28	1.42	0.6	It was hard to exactly notice the amount of times the person looked at the phone as we are walking 5 m behind them. It is also hard to notice the exact amount of turns , even in the map because when we are actually walking there are some small turns which are not indicated in the map so it can possibly lead to wrong information being passed even when the subject indicates right amount of turns in…	45016.2118_.jpeg
2023-03-31 23:29:19	preview	1	10	18	male	every_day	neither_familiar_nor_unfamiliar	preview	5	6	183.3	66.6	Participant walked along Pavilion Way too long and had to re-route and take a later left turn resulting in a route-change from the turn. Participant also turned left too early at the wrong roundabout leading to route being re-routed.	45016.2287_.jpg
2023-03-31 23:29:35	tbt	6	9	17	male	more_than_once_per_week	very_familiar	tbt	0	0	100	100	No	45016.2289_.pdf
2023-03-31 23:36:05	tbt	6	9	19	female	once_per_month	very_familiar	tbt	1	4	87.5	75	I chose route 6 but the starting point and the destination point are switched between each other. The experiment still have the same distance, same number of turning points and the turning points are similar, but the direction is switched around. This is caused by a disadvantage in navigation interface, which it didn't show the name of the points but only display "Dropped pin". While using turn-b…	45016.2334_.jpg
2023-04-01 18:40:47	preview	1	10	18	female	once_per_month	neither_familiar_nor_unfamiliar	preview	3	11	83.3	83.3	No, there no such deviations, mistakes or difficulties encountered during the experiment.	45017.06_.jpg
2023-04-01 19:26:30	preview	1	10	18	female	once_per_week	neither_familiar_nor_unfamiliar	preview	3	11	60	50	No , I can confirm that were deviations, mistakes or difficulties during the conduct of this experiment	45017.0283_.jpg
2023-04-01 22:27:02	tbt	1	10	20	male	every_day	familiar	tbt	5	50	81	90		45017.1854_.jpg
														45017.6589_.jpg
2023-04-02 18:27:29	preview	1	10	18	male	every_day	very_familiar	preview	1	1	80	80	there were no deviations in the experiment. The only error that was made is that OSM did not end up working on either of our phones and thus the recording could not be made. Also the sketch was made on the subjects phone	45018.0607_.jpg
														45019.0582_.jpg
2023-04-03 22:45:44	tbt	17	11	18	male	once_per_week	neither_familiar_nor_unfamiliar	tbt	2	15	80	83.3	Shortly after commencing the experiment, we encountered a technical difficulty. This was due to the google maps app, re-routing itself several times. This caused a small degree of confusion as to which direction we were supposed to walk in, but ultimately the app corrected itself. In addition to the technical error, we also encountered some general mistakes such as missing a turn. Other than this…	45019.2401_.HEIC
														45019.2765_.jpeg
2023-04-05 23:38:33	tbt	18	11	20	male	once_per_week	familiar	tbt	3	9	87.8	72.7	There were a lot of errors especially near lanes that had several narrow exists as it got confusing which one to take. My participant referred to his map everytime he made a turn. It was also difficult to understand whether we have to take the main road or the service road.	45021.2767_.jpg
2023-04-07 21:19:55	tbt	17	11	18	male	once_per_week	neither_familiar_nor_unfamiliar	tbt	2	12	81.8	72.7	The navigation icon on the Google Maps application would sometimes face/move in a different direction once the participant executed a particular turn which caused minor confusion for the participant while conducting the experiment.	45023.1805_.jpg
2023-04-09 11:48:29	tbt	6	9	24	male	every_day	familiar	tbt	0	2	100	88.8	There were just some curves and not turns so we were confused either to count it as a turn or not	45024.7837_.jpeg
2023-04-12 14:58:18	preview	6	9	28	male	once_per_week	familiar	preview	0	10	66.7	80	two sidewalks on a part of route 6, google didn’t give exact which road should walk on	45027.9155_.JPG
