# Supplementary material for: Evaluating route preview as an alternative to turn-by-turn navigation in pedestrian mobility
Source: PLoS One. 2026 Mar 23;21(3):e0340711. doi: 10.1371/journal.pone.0340711 (PMC13008247; doi:10.1371/journal.pone.0340711)
Supplement: S2 File — (CSV) [file pone.0340711.s002.csv]

lfdn	duration	v_46	Reflect on Navigation	Spalte1	Which Navigation App	Other (please specify)	Check	Mode Understood	Apple - Main Question	Google - Main Question	Other - Main Question	Preferred Mode	If you're navigating in a familiar area	If you're navigating in a unfamiliar area	If you're navigating longer routes than usual	If you're navigating shorter routes than usual	Features	Walking Mode	Navigation Walking	Driving Mode	Navigation Driving	Real Time Feature	Check 2	Age	Gender	Education	Navigation Proficiency	Operating System	rts6836316	rts6836317	rts6836318	rts6836319	rts6836320	rts6836321	rts6836322	rts6836323	rts6836324	rts6836325
17	247	666e0c42ac414869ed22fbc5	I use it to make sure I don't get lost, and to see how far i've gone. I set a route, and check my phone every few minutes	Unclear	Google Maps		Green	Yes		Turn-By-Turn Mode		Turn-By-Turn Mode	Turn-By-Turn Mode	Route Preview Mode	Turn-By-Turn Mode	Turn-By-Turn Mode	notifications before you need to turn	Several times a week	Sometimes	Once a week	Often	Yes	3	18	Female	High school diploma or equivalent	Intermediate	iOS (Apple)	34	39	105	113	156	170	190	228	234	247
136	694	6609e31201eebc9f6a2de74b	I always use them basically really simple just put the address Im going from my current address to the next address.	Unclear	Google Maps		Green	Yes		Route Preview Mode		Route Preview Mode	Turn-By-Turn Mode	Route Preview Mode	Route Preview Mode		Additional features like estimated time for example.	Once a week	Sometimes	Several times a week	Rarely	Yes	3	19	Male	Bachelor's degree or equivalent	Advanced	Android	6	9	408	412	456	470	476	679	683	694
143	386	66743dc61dc3fc51cbb8fefd	-Determine your destination and check its address if unsure. -Open your preferred navigation app and ensure GPS is enabled. -Enter the destination address or name into the search bar and select the correct result. -Change the navigation mode to walking for the appropriate route and time estimate. -Review the suggested walking routes, comparing options based on travel time, distance, and any notab…	Turn-By-Turn Mode	Google Maps		Green	Yes		Turn-By-Turn Mode		Turn-By-Turn Mode	Route Preview Mode	Turn-By-Turn Mode	Turn-By-Turn Mode	Turn-By-Turn Mode	Enhancing the route preview mode in navigation apps could significantly improve user experience, particularly for those who rely on these tools for walking trips. While current navigation apps provide basic route previews, additional features could make them far more appealing and functional. Firstly, integrating 3D visualization and street view images would offer a more immersive and realistic p…	Once a month	Always	Daily	Always	No	3	20	Male	High school diploma or equivalent	Advanced	iOS (Apple)	14	18	130	146	164	180	202	342	366	385
99	138	66758c5d9c0f86c72897d4a6	Sometimes I use Google maps or Apple Maps to find my way. It's really easy.	Unclear	Google Maps		Green	Yes		Turn-By-Turn Mode		Turn-By-Turn Mode	Turn-By-Turn Mode	Turn-By-Turn Mode	Turn-By-Turn Mode	Turn-By-Turn Mode	I personally think it's really good but there should be speaking it tells you wheee to go.	Several times a week	Sometimes	Daily	Sometimes	Yes	3	20	Male	High school diploma or equivalent	Advanced	Android	9	15	41	46	65	78	90	121	125	138
81	424	60fc3be8b7778559e151b9dc	I use google maps to find trails or a type of trail by me, especially when I am traveling and am not familiar with the area. I would type in the keyword of what I want to see or do, and scroll through google map's suggestions and pick the place I want to go, and follow the route it gives me.	Unclear	Google Maps		Green	Yes		Route Preview Mode		Route Preview Mode	Route Preview Mode	Route Preview Mode	Turn-By-Turn Mode	Route Preview Mode	google's suggestions, ie. typing in restaurants or trails and being able to scroll through a list organized by closeness. Also the feature that allows you to see the street view, especially when I'm going to a specific address and want to make sure I'm at the right place.	Several times a week	Sometimes	Once a week	Always	No	3	21	Female	High school diploma or equivalent	Intermediate	iOS (Apple)	7	21	190	195	225	234	254	406	412	424
337	348	667301463d8c4ca0f19c55b3	I take out my phone and use Google Maps, I then go towards the direction the app tells me to.	Route Preview Mode	Google Maps		Green	Yes		Route Preview Mode		Route Preview Mode	Route Preview Mode	Turn-By-Turn Mode	Turn-By-Turn Mode	Route Preview Mode	I would like if it could show me the weather of the route I take.	Once a month	Rarely	Once a month	Often	No	3	21	Male	High school diploma or equivalent	Beginner	Android	15	19	101	108	132	148	162	327	332	348
31	281	650764c3a197814ab15f8237	I use navigation apps to see nearby points of interest.	Unclear	Google Maps		Green	Yes		Turn-By-Turn Mode		Turn-By-Turn Mode	Route Preview Mode	Turn-By-Turn Mode	Route Preview Mode	Turn-By-Turn Mode	More labeled locations, not just the most popular establishments.	Once a month	Rarely	Several times a week	Rarely	No	3	21	Male	High school diploma or equivalent	Intermediate	Android	18	23	89	95	127	139	169	259	265	281
156	171	663af31736aa8068ece7b8de	enter the destination in google maps and then typically use the walking feature or just look at the map. usually looking at the map is easier	Route Preview Mode	Google Maps		Green	Yes		Route Preview Mode		Route Preview Mode	Route Preview Mode	Route Preview Mode	Route Preview Mode	Route Preview Mode	sometimes it's difficult to see what direction you are oriented so more accuracy in that regard would be nice	Daily	Often	Once a month	Often	Yes	3	22	Male	Bachelor's degree or equivalent	Expert	iOS (Apple)	5	9	57	61	74	79	88	153	160	171
178	181	5d1d5027558790001a6d4dea	I do it kind of strangely. I would usually open Apple Maps, find where I am going to, route it, then I memorize which turns I have to take and then close out the app and just remember.	Route Preview Mode	Apple Maps		Green	Yes	Route Preview Mode			Route Preview Mode	Route Preview Mode	Route Preview Mode	Turn-By-Turn Mode	Route Preview Mode	Better path shortcuts, if in grid city layout, give corner address labels (7th and Broadway) or something like that.	Several times a week	Sometimes	Daily	Often	No	3	22	Male	High school diploma or equivalent	Expert	iOS (Apple)	9	18	57	63	75	82	94	168	172	181
6	405	CP6624FA	open your Android phone or tablet, open the Google Maps app . Search for a place or tap it on the map. At the bottom left, tap Directions. ... Choose your mode of transportation. If other routes are available, they'll show in gray on the map. ... To start navigation, tap Start.	Turn-By-Turn Mode	Google Maps		Green	Yes		Turn-By-Turn Mode		Turn-By-Turn Mode	Route Preview Mode	Turn-By-Turn Mode	Turn-By-Turn Mode	Route Preview Mode	is someone stressful	Several times a week	Often	Once a week	Often	Yes	3	22	Female	Bachelor's degree or equivalent	Advanced	Android	67	78	212	220	279	309	325	374	382	405
343	175	667ace03f2977933a5ef3ff5	Usually I will open up a navigation app and the app will assume I am driving so I have to fix it. Then I'll enter the location and the app will usually not recognize where I am trying to go so I will have to use nearby locations to get an accurate walking area.	Unclear	Apple Maps		Green	Yes	Turn-By-Turn Mode			Turn-By-Turn Mode	Route Preview Mode	Turn-By-Turn Mode	Route Preview Mode	Turn-By-Turn Mode	An additional feature that would make it more appealing to me is if it was more accurate on where I was on the map.	Once a week	Rarely	Daily	Always	No	3	22	Male	High school diploma or equivalent	Intermediate	iOS (Apple)	5	11	63	71	92	98	110	155	160	175
9	195	6679a1fbbdee997e1100c683	I use Google Maps on the walking mode, and usually try to memorize the steps so I can just put my phone in my pocket and wait for it to vibrate.	Turn-By-Turn Mode	Google Maps		Green	Yes		Turn-By-Turn Mode		Turn-By-Turn Mode	Route Preview Mode	Turn-By-Turn Mode	Turn-By-Turn Mode	Route Preview Mode	Make sure that all roads are clearly marked and include landmarks of large buildings/statues/etc at the turns	Several times a week	Rarely	Daily	Always	Yes	3	22	Diverse	Bachelor's degree or equivalent	Expert	Android	10	17	65	70	95	107	124	177	182	195
104	260	6109cbe82b017714005d9a07	I use the maps app to see where I am, or where I am going if I need to. I then also use the fitness app to look at my distance.	Unclear	Apple Maps		Green	Yes	Turn-By-Turn Mode			Turn-By-Turn Mode	Route Preview Mode	Turn-By-Turn Mode	Turn-By-Turn Mode	Route Preview Mode	Nothing really I would just prefer more detail when I am actively trying to get to the location.	Daily	Sometimes	Daily	Often	Yes	3	22	Female	Bachelor's degree or equivalent	Advanced	iOS (Apple)	12	17	88	94	136	148	168	242	247	260
336	347	65c53d66364acc5291925d3e	Depending on where I want to go, I typically go to Apple Maps, type in the address, then select the Walking option. Afterwords, I determine which is the fastest and easiest route for me which Apple usually specifies. I determine if the route requires turns or if there are a lot of hills and determine which direction I want to go before starting my destination.	Route Preview Mode	Apple Maps		Green	Yes	Turn-By-Turn Mode			Turn-By-Turn Mode	Route Preview Mode	Turn-By-Turn Mode	Turn-By-Turn Mode	Route Preview Mode	Features that would make it better is if the maps would continue to speak on where you turn as if it was in turn by turn mode.	Once a month	Sometimes	Several times a week	Often	No	3	22	Female	Bachelor's degree or equivalent	Intermediate	iOS (Apple)	9	21	139	145	192	202	229	324	330	347
8	210	6671fc5b2f117a03aa5ac45e	If I am walking somewhere I don't fully know the best route to I will use Maps on the Apple phones. I will put in my destination and following it until I know where to go.	Unclear	Apple Maps		Green	Yes	Turn-By-Turn Mode			Turn-By-Turn Mode	Route Preview Mode	Turn-By-Turn Mode	Turn-By-Turn Mode	Route Preview Mode	I likely have headphones in when I am walking so maybe a voice recording telling me when to turn	Once a month	Sometimes	Daily	Often	No	3	22	Female	Bachelor's degree or equivalent	Intermediate	iOS (Apple)	8	10	78	84	98	113	128	188	194	210
335	585	666dd4e9c5f9ff80ea86c214	Sure, here's a step-by-step description of how I typically use navigation apps during walking trips: 1. **Planning**: Before starting my walk, I often use a navigation app like Google Maps or a similar GPS-based app to plan my route. I input my starting point and destination to get an overview of the route options available. 2. **Route Selection**: Based on the app's suggestions and my preference…	Turn-By-Turn Mode	Google Maps		Green	Yes		Turn-By-Turn Mode		Turn-By-Turn Mode	Route Preview Mode	Turn-By-Turn Mode	Route Preview Mode	Turn-By-Turn Mode	Customizable Points of Interest: Having the ability to add or view points of interest along the route would be beneficial. This could include restaurants, cafes, parks, or historical landmarks, allowing me to plan stops or detours based on my interests.	Several times a week	Often	Several times a week	Sometimes	Yes	3	23	Male	Bachelor's degree or equivalent	Expert	iOS (Apple)	47	80	165	182	241	277	317	521	540	585
331	248	6643acd311073efd9f1ff010	I typically use Apple Maps and have it out as I walk to my destination. I try to follow the direction of the arrow by pointing it in the direction it is guiding me. Sometimes it doesn't work too well and I reference the street names and numbers provided.	Turn-By-Turn Mode	Apple Maps		Green	Yes	Turn-By-Turn Mode			Turn-By-Turn Mode	Route Preview Mode	Turn-By-Turn Mode	Turn-By-Turn Mode	Route Preview Mode	I think maybe making its bigger and enhanced on the screen.	Once a month	Sometimes	Several times a week	Often	Yes	3	23	Female	Bachelor's degree or equivalent	Advanced	iOS (Apple)	15	22	108	120	141	154	172	225	232	248
93	551	66070ce89c72593f81aff1b9	i use navigation apps like google maps when i walking around an area or community i don't know. so usually i just look up the place i wanna go. sometimes too i look at pictuers of how the place looks. i set my destination. the from part usaully let the app track my current location and it finds the the possible routs to the place set it to walking then i go if it is less than 3 km	Unclear	Google Maps		Green	Yes		Turn-By-Turn Mode		Turn-By-Turn Mode	Route Preview Mode	Turn-By-Turn Mode	Turn-By-Turn Mode	Turn-By-Turn Mode	personally i dont enjoy it. i would always choose the turn by turn over it	Several times a week	Sometimes	Several times a week	Sometimes	No	3	23	Female	Bachelor's degree or equivalent	Expert	Android	29	90	321	330	375	399	424	523	532	551
63	187	6631997e0554bb6d25062fd4	Ill normally use google maps if i need to know where i am going.	Unclear	Google Maps		Green	Yes		Route Preview Mode		Route Preview Mode	Route Preview Mode	Route Preview Mode	Route Preview Mode	Route Preview Mode	Cant quite think of anything, it already suites all my needs.	Several times a week	Rarely	Never	Never	No	3	24	Male	High school diploma or equivalent	Advanced	Android	5	25	60	66	96	106	120	171	175	187
26	183	663a7943df09056da0412b5e	I typically use navigation apps to find any trails I can walk on.	Unclear	Google Maps		Green	Yes		Turn-By-Turn Mode		Turn-By-Turn Mode	Turn-By-Turn Mode	Route Preview Mode	Route Preview Mode	Turn-By-Turn Mode	None	Once a week	Sometimes	Never	Never	No	3	24	Diverse	No formal education	Advanced	Android	10	17	55	63	86	106	121	162	166	183
30	684	6663054b1160391f77c6cbbd	I type the destination into Apple Maps or Google maps, click the walk icon, and follow the guidance until I reach the destination.	Route Preview Mode	Apple Maps		Green	Yes	Route Preview Mode			Route Preview Mode	Route Preview Mode	Turn-By-Turn Mode	Turn-By-Turn Mode	Route Preview Mode	I don't like how sometimes on Google maps it goes to 3D mode even in route preview. I don't know what I click to make that happen but it is annoying, I always want it to stay flat personally. And sometimes it is hard to figure out how to get our of 3D mode when I accidentally enable it.	Several times a week	Often	Never	Often	No	3	24	Female	Bachelor's degree or equivalent	Advanced	iOS (Apple)	114	185	243	248	297	430	532	666	672	684
116	764	6119d9f5a882080ef1c9e9e6	I use apple maps	Unclear	Apple Maps		Green	Yes	Turn-By-Turn Mode			Turn-By-Turn Mode	Route Preview Mode	Turn-By-Turn Mode	Turn-By-Turn Mode	Turn-By-Turn Mode	Including all existing businesses along the way	Daily	Always	Daily	Always	No	3	24	Male	Bachelor's degree or equivalent	Intermediate	iOS (Apple)	56	59	73	76	710	715	719	752	755	764
58	263	66745b274e5c6af161d9cfcd	I use Apple or Google maps to find a park or walking trail near me. Then I have it on my phone and walk with it out to make sure I'm on the right track. It also helps indicate how long the walk would be, even if I know the path already.	Unclear	Apple Maps		Green	Yes	Turn-By-Turn Mode			Turn-By-Turn Mode	Route Preview Mode	Turn-By-Turn Mode	Route Preview Mode	Turn-By-Turn Mode	Maybe if notifications popped up directed if the next turn is a right or left to help orient on the larger scale view since those directions can be hard to orient to.	Several times a week	Often	Several times a week	Always	Yes	3	24	Female	Bachelor's degree or equivalent	Intermediate	iOS (Apple)	13	20	100	105	141	150	164	245	250	263
173	250	6676dbab3ba707b3ca35881f	On typical walking trips, I never use navigation because I know were I am. I use the time as my basis of distance not the app. Hoiwever, I will use navigation for walking if I am unsure of where i am.	Unclear	Apple Maps		Green	Yes	Turn-By-Turn Mode			Turn-By-Turn Mode	Route Preview Mode	Turn-By-Turn Mode	Turn-By-Turn Mode	Route Preview Mode	nothing, i think it is perfect as is. the vibrations and various features make it very easy	Several times a week	Sometimes	Daily	Often	Yes	3	24	Male	Bachelor's degree or equivalent	Advanced	iOS (Apple)	8	19	109	114	130	151	180	234	239	250
25	539	663e3c4a7dd35f43218bee64	I open Google Maps. I type in the location I am going to.. Sometimes I use a pin drop because I'm unsure of the address but know the street corner. I enter it in while using my location on my device. I then hold my phone like a compass to see what direction I'm facing per the direction shown on the app. I begin walking. I take a moment to get a general idea of the directions I am going, and I mem…	Route Preview Mode	Google Maps		Green	Yes		Turn-By-Turn Mode		Turn-By-Turn Mode	Turn-By-Turn Mode	Turn-By-Turn Mode	Turn-By-Turn Mode	Turn-By-Turn Mode	I don't see why I would be using it besides to preview my route before I start walking. It is called the route preview mode and that is how I use it I preview my route before entering turn-by-turn mode. It is functional as I need it. Perhaps it would be cool if you can click on the turns easily and view the street names.	Once a month	Often	Daily	Often	No	3	24	Female	High school diploma or equivalent	Advanced	Android	20	69	340	347	378	393	406	519	524	539
68	243	64417871875bc046c888c152	Usually I open Apple Maps because it's built in on my phone and put in where I wanna go, and press start. I walk and look down at the map occasionally to see my estimated arrival time.	Turn-By-Turn Mode	Apple Maps		Green	Yes	Turn-By-Turn Mode			Turn-By-Turn Mode	Turn-By-Turn Mode	Turn-By-Turn Mode	Turn-By-Turn Mode	Turn-By-Turn Mode	If it was more zoomed in, more compact and less overwhelming in a way because I feel like I would still be lost	Once a week	Often	Several times a week	Sometimes	No	3	24	Female	High school diploma or equivalent	Advanced	iOS (Apple)	41	55	113	119	155	170	179	223	228	243
21	425	5ec9a4744e028f4bdf31d089	I click on the Apple maps app on my phone, enter the destination I would like to go to, and see which path is the shortest and fastest route for me to walk. Then, I check which street names I should keep in mind for taking turns, and close out of the app and only reopen the app when I want to check that I am going in the right direction.	Route Preview Mode	Apple Maps		Green	Yes	Route Preview Mode			Route Preview Mode	Route Preview Mode	Route Preview Mode	Route Preview Mode	Route Preview Mode	It would be nice to see a feature added where the map of the route preview mode would rotate automatically based on which direction I am facing. A lot of the times I have to manually rotate the map to match the streets to how I am seeing them in person.	Several times a week	Often	Never	Never	No	3	25	Female	Bachelor's degree or equivalent	Expert	iOS (Apple)	8	13	155	163	216	226	251	392	405	426
135	518	5e328d9f7c47e424bdb304a9	I usually google the place I need to go and check how long it takes to walk there. Then I open Google maps to see the directions. If it's close or simple, sometimes I just look at it and then close it and walk there, but if it's more difficult to remember, I keep it open as I walk there.	Unclear	Google Maps		Green	Yes		Turn-By-Turn Mode		Turn-By-Turn Mode	Route Preview Mode	Turn-By-Turn Mode	Turn-By-Turn Mode	Route Preview Mode	I don't know	Daily	Often	Never	Never	No	3	25	Male	High school diploma or equivalent	Advanced	Android	5	8	118	124	186	205	224	487	495	518
75	190	58d834cec207720001e2e750	i use navigation apps to tell me which direction I'm walking and to see which streets i have to make a turn on. i start the navigation then start walking in a direction to get the navigation going on the right path	Turn-By-Turn Mode	Google Maps		Green	Yes		Turn-By-Turn Mode		Turn-By-Turn Mode	Route Preview Mode	Turn-By-Turn Mode	Turn-By-Turn Mode	Turn-By-Turn Mode	weather reports on the route	Once a month	Sometimes	Daily	Sometimes	No	3	25	Male	Bachelor's degree or equivalent	Advanced	iOS (Apple)	7	11	60	64	72	77	89	173	180	190
5	415	620bde55a922fc3f247f6e52	pen the navigation app (e.g., Google Maps, Apple Maps). Enter the destination address or name of the place you want to go. This can be done by typing the address or using voice commands.	Unclear	Google Maps		Green	Yes		Turn-By-Turn Mode		Turn-By-Turn Mode	Route Preview Mode	Turn-By-Turn Mode	Turn-By-Turn Mode	Route Preview Mode	Offering real-time updates of street views to reflect current conditions, such as road construction, traffic congestion, or weather conditions, would provide more accurate previews.	Once a month	Sometimes	Daily	Sometimes	Yes	3	25	Male	Master's degree or equivalent	Expert	iOS (Apple)	14	21	116	138	240	264	286	370	388	415
272	329	5f42ec709b8d6451d0c2908c	I look up the address within the app, see how long it will take to get to the destination/what the route will look like, and get going, keeping an eye on the route every so often so I don't miss a turn.	Unclear	Apple Maps		Green	Yes	Turn-By-Turn Mode			Turn-By-Turn Mode	Route Preview Mode	Turn-By-Turn Mode	Turn-By-Turn Mode	Route Preview Mode	Maybe appropriate stops along the way marked as a pin or something similar (convenience store, e.g.) Audio-based notifications about real-time hazards along the way (uneven/cracked sidewalk)	Several times a week	Sometimes	Never	Never	No	3	25	Prefer not to say	Bachelor's degree or equivalent	Advanced	iOS (Apple)	9	17	110	115	145	152	169	308	312	329
177	114	606a4e5bdd2653423459653a	I open Apple Maps and then put it in my pocket to get audio narration.	Turn-By-Turn Mode	Apple Maps		Green	Yes	Turn-By-Turn Mode			Turn-By-Turn Mode	Turn-By-Turn Mode	Turn-By-Turn Mode	Turn-By-Turn Mode	Turn-By-Turn Mode	I'm not sure	Several times a week	Rarely	Several times a week	Often	No	3	25	Female	Bachelor's degree or equivalent	Expert	iOS (Apple)	9	13	36	39	57	67	79	99	103	114
210	490	667b1638a64d9b8967a61237	I will open up a gps navigator, take notes of the streets I need to walk towards and then pay attention in reality and go that way. I will not use the app if I dont have to.	Route Preview Mode	Apple Maps		Green	Yes	Route Preview Mode			Route Preview Mode	Route Preview Mode	Route Preview Mode	Turn-By-Turn Mode	Route Preview Mode	I do use it, I would probably embrace an option to calibrate the compass to face the right way at moments, without zooming and locking it in like the alternative map method.	Once a month	Sometimes	Several times a week	Often	No	3	26	Female	High school diploma or equivalent	Expert	iOS (Apple)	13	49	160	166	263	276	305	446	457	490
270	250	667a2dde732ff0ba2da51abb	Before leaving I set the destination and briefly go through the route street by street noting how many streets I will go down. When walking I try to check my device every crosswalk to assure I'm going to correct direction.	Unclear	Google Maps		Green	Yes		Route Preview Mode		Route Preview Mode	Route Preview Mode	Route Preview Mode	Route Preview Mode	Route Preview Mode	Setting multiple destinations to plan a route using that.	Once a week	Sometimes	Several times a week	Often	No	3	26	Female	High school diploma or equivalent	Intermediate	Android	16	25	130	133	154	161	173	237	240	250
181	161	5fad7ffa18e27b0ec4ded65e	I open up Google Maps and enter the location I want to go. Then I select the Walk option and hit start. Then I follow the map, usually only looking when I'm closer to a turn.	Turn-By-Turn Mode	Google Maps		Green	Yes		Turn-By-Turn Mode		Turn-By-Turn Mode	Route Preview Mode	Turn-By-Turn Mode	Turn-By-Turn Mode	Turn-By-Turn Mode	I would use route preview mode more if the view were to auto zoom in on my current location and make the overall view smaller the close I get.	Daily	Sometimes	Once a month	Always	Yes	3	26	Male	Bachelor's degree or equivalent	Expert	iOS (Apple)	5	8	51	58	75	81	95	146	151	161
229	220	667ca2d5d369f3a68a3d3479	1. Look at overall distance 2. Look at time to get to destination 3. Follow the line 4. Reach destination	Unclear	Apple Maps		Green	Yes	Turn-By-Turn Mode			Turn-By-Turn Mode	Route Preview Mode	Turn-By-Turn Mode	Turn-By-Turn Mode	Route Preview Mode	I use it to see all the stores and restaurants along the route	Once a month	Sometimes	Daily	Always	Yes	3	26	Female	High school diploma or equivalent	Expert	iOS (Apple)	12	15	89	94	111	122	142	197	201	220
240	120	6671c66b6e4bc111961291ae	If i am walking somewhere I use Google maps to guide me.	Unclear	Google Maps		Green	Yes		Turn-By-Turn Mode		Turn-By-Turn Mode	Route Preview Mode	Turn-By-Turn Mode	Route Preview Mode	Turn-By-Turn Mode	Arrows at each turn	Once a month	Sometimes	Daily	Always	Yes	3	26	Male	Bachelor's degree or equivalent	Expert	Android	5	7	35	41	50	58	74	102	108	119
212	301	62b33e2a447824fbd0770025	I typically use Google maps when I need to walk somewhere and I'm not that familiar with the place. I put in the address and I familiarize myself with the streets and their names. And then I start walking, keeping in mind the route in my phone.	unclear	Google Maps		Green	Yes		Route Preview Mode		Route Preview Mode	Route Preview Mode	Turn-By-Turn Mode	Turn-By-Turn Mode	Route Preview Mode	Show landmarks - stop signs and other identifying marks	Once a month	Sometimes	Several times a week	Often	No	3	27	Female	Bachelor's degree or equivalent	Advanced	Android	7	16	159	163	186	210	228	287	291	301
236	405	664f96a3cb0f7525385c5542	Whenever I need guidance while walking, I'll open up google maps, type in my destination, select the 'pedestrian' option, and start the directions, my phone in my hand the whole time.	Turn-By-Turn Mode	Google Maps		Green	Yes		Turn-By-Turn Mode		Turn-By-Turn Mode	Route Preview Mode	Turn-By-Turn Mode	Turn-By-Turn Mode	Turn-By-Turn Mode	I can't imagine any new features to add that aren't being currently implemented.	Once a month	Sometimes	Several times a week	Sometimes	Yes	3	27	Male	High school diploma or equivalent	Advanced	Android	9	21	143	150	183	193	223	380	384	405
257	247	6632b9934a15e299c3d33edc	I Google my destination, hit start, and then make sure it's set to walking	Turn-By-Turn Mode	Google Maps		Green	Yes		Turn-By-Turn Mode		Turn-By-Turn Mode	Turn-By-Turn Mode	Turn-By-Turn Mode	Turn-By-Turn Mode	Turn-By-Turn Mode	I can't think of any	Once a week	Often	Daily	Never	Yes	3	27	Female	High school diploma or equivalent	Expert	Android	8	15	61	71	104	118	136	217	225	247
33	233	664df004fc7d9dafa3ab20df	I open my Google map, set a destination, and choose a walking route for navigation. When several routes are available, I choose the one that is most walking-friendly.	Unclear	Google Maps		Green	Yes		Route Preview Mode		Route Preview Mode	Route Preview Mode	Route Preview Mode	Route Preview Mode	Route Preview Mode	Easy to see the whole route and landmark spots	Several times a week	Sometimes	Several times a week	Sometimes	No	3	28	Male	Bachelor's degree or equivalent	Advanced	Android	17	25	106	118	138	146	167	211	217	233
223	192	66675fe3959017be6d05fb3d	I typically either use Google maps or Strava. I open the app before I start my walk. Once started, I use the apps to guide me, and I try my best to rarely take out my phone as to stay present on my walk. If I need to, I will check my phone for directions.	Unclear	Google Maps		Green	Yes		Route Preview Mode		Route Preview Mode	Route Preview Mode	Route Preview Mode	Turn-By-Turn Mode	Route Preview Mode	Make the street names more visible, or include a list of directions that is easy to see.	Several times a week	Sometimes	Once a week	Always	Yes	3	28	Male	Bachelor's degree or equivalent	Expert	iOS (Apple)	9	12	88	92	108	113	130	168	174	192
72	357	63ebedb0fcbe5b0f37873920	Google maps is my go-to navigation app. I just have to type in my destination into google and then maps will pull up. I then click on the blue button to begin navigation and make sure that it is on the walking setting rather than driving.	Turn-By-Turn Mode	Google Maps		Green	Yes		Turn-By-Turn Mode		Turn-By-Turn Mode	Route Preview Mode	Turn-By-Turn Mode	Route Preview Mode	Turn-By-Turn Mode	If it provided narration like the other mode that would provide me with additional info about when exactly to turn (e.g., Take a left after the Starbucks on your left)	Daily	Rarely	Daily	Sometimes	Yes	3	28	Male	Master's degree or equivalent	Advanced	Android	6	13	116	122	154	163	184	337	343	357
244	501	666eaf51fb87c9b8d57b200e	I login to google maps and input my destination and follow through the guidance	Turn-By-Turn Mode	Google Maps		Green	Yes		Turn-By-Turn Mode		Turn-By-Turn Mode	Route Preview Mode	Turn-By-Turn Mode	Turn-By-Turn Mode	Turn-By-Turn Mode	Full display	Several times a week	Sometimes	Several times a week	Sometimes	Yes	3	28	Male	Master's degree or equivalent	Expert	iOS (Apple)	61	67	108	119	383	391	441	475	482	501
265	192	66608bbdf503d943dcd12db2	When going to new places or going through dense areas with lots of streets and locations.	Unclear	Google Maps		Green	Yes		Route Preview Mode		Route Preview Mode	Route Preview Mode	Turn-By-Turn Mode	Turn-By-Turn Mode	Route Preview Mode	Access to more steps/stops along the way for complex trips.	Several times a week	Rarely	Daily	Often	No	3	29	Male	Bachelor's degree or equivalent	Expert	Android	11	15	57	63	86	97	115	170	177	192
255	274	665616bd2e3c013cde5789f5	I use it to see how long I've walked and what direction is best to go	Unclear	Google Maps		Green	Yes		Route Preview Mode		Route Preview Mode	Route Preview Mode	Turn-By-Turn Mode	Turn-By-Turn Mode	Route Preview Mode	I'd like it to have a mode to save the preferred routes	Several times a week	Sometimes	Several times a week	Often	No	3	29	Female	Bachelor's degree or equivalent	Advanced	iOS (Apple)	13	53	84	90	130	164	189	254	258	274
191	697	65e7485cfde4a65d72ec7767	Open the app Type in the address and locate Enter and select walking trip Start the trip	Turn-By-Turn Mode	Google Maps		Green	Yes		Turn-By-Turn Mode		Turn-By-Turn Mode	Turn-By-Turn Mode	Turn-By-Turn Mode	Turn-By-Turn Mode	Turn-By-Turn Mode	More bolder and detailed street route	Once a week	Often	Several times a week	Often	No	3	29	Female	Master's degree or equivalent	Advanced	Android	20	32	121	130	273	455	481	579	672	697
200	287	6612a950a3a376348c85fc39	I usually type in an address if it's unfamiliar and follow my phones path set by Google maps.	Unclear	Google Maps		Green	Yes		Turn-By-Turn Mode		Turn-By-Turn Mode	Turn-By-Turn Mode	Turn-By-Turn Mode	Turn-By-Turn Mode	Route Preview Mode	I would like to implement a system for longer routes to be more easy to remember.	Several times a week	Rarely	Daily	Sometimes	Yes	3	29	Male	Bachelor's degree or equivalent	Expert	Android	6	9	59	74	110	138	158	263	269	287
69	224	6419ae0434916e5dde92e2f2	I tend to use google maps	Unclear	Google Maps		Green	Yes		Turn-By-Turn Mode		Turn-By-Turn Mode	Turn-By-Turn Mode	Turn-By-Turn Mode		Turn-By-Turn Mode	better gyro	Several times a week	Sometimes	Several times a week	Sometimes	Yes	3	29	Male	Bachelor's degree or equivalent	Advanced	iOS (Apple)	7	10	31	38	53	64	77	143	151	223
185	263	663ac9d48df292379f14ff66	I typically use Apple Maps to help me with directions. I open the app, type where I want to go and get moving. I like that it tells me both distance and elevation.	Route Preview Mode	Apple Maps		Green	Yes	Route Preview Mode			Route Preview Mode	Route Preview Mode	Route Preview Mode	Route Preview Mode	Route Preview Mode	it might be helpful to have an option to turn on instructions based on landmarks, or a camera app that I can point around me and have it tell me which way to go.	Several times a week	Sometimes	Daily	Often	No	3	30	Female	Doctoral degree or equivalent	Advanced	iOS (Apple)	25	28	107	112	130	136	151	247	251	264
57	430	666f16982bc52215cb01f299	by the use of google maps, using my phone have to go to google maps apps and have to input your destination from the starting point	Unclear	Google Maps		Green	Yes		Route Preview Mode		Route Preview Mode	Route Preview Mode	Turn-By-Turn Mode	Turn-By-Turn Mode	Route Preview Mode	nothing I can think	Once a week	Sometimes	Daily	Often	Yes	3	30	Female	Bachelor's degree or equivalent	Advanced	iOS (Apple)	15	52	155	171	242	266	291	398	406	430
53	747	60fd11644f3b16e2483cb1e4	Start by locating and opening the navigation app on my smartphone or device. Tap on the search bar and enter specific addresses, names of businesses, landmarks etc. Once I seen my desired destination appear in the search results, tap on it to select it. Before starting navigation, I will choose my preferred mode of transport. Options typically include driving, walking, cycling, or public transpor…	Turn-By-Turn Mode	Google Maps		Green	Yes		Route Preview Mode		Route Preview Mode	Route Preview Mode	Turn-By-Turn Mode	Route Preview Mode	Turn-By-Turn Mode	Allow users to interact with the route preview map by zooming in/out and panning to get a clearer view of specific areas or points of interest along the route.	Several times a week	Sometimes	Several times a week	Often	Yes	3	30	Male	Bachelor's degree or equivalent	Advanced	Android	23	29	353	362	461	496	529	709	722	747
14	1298	55bd8669fdf99b5bfc7d4cfc	To tell me what landmarks may be in the area or to see what I'm near	Route Preview Mode	Google Maps		Green	Yes		Turn-By-Turn Mode		Turn-By-Turn Mode	Route Preview Mode	Turn-By-Turn Mode	Turn-By-Turn Mode	Route Preview Mode	Turn by turn tips	Several times a week	Rarely	Once a week	Often	No	3	30	Male	High school diploma or equivalent	Advanced	Android	47	53	85	124	1064	1070	1082	1141	1278	1298
180	295	5d570f14979c820001bedc88	(1) Use Google Maps to map my destination (2) Start walking to destination	Unclear	Google Maps		Green	Yes		Turn-By-Turn Mode		Turn-By-Turn Mode	Route Preview Mode	Turn-By-Turn Mode	Turn-By-Turn Mode	Route Preview Mode	Cannot think of anything that would make route preview mode more appealing/offer anything to surpass the other mode.	Once a week	Sometimes	Several times a week	Sometimes	No	3	30	Female	Bachelor's degree or equivalent	Intermediate	iOS (Apple)	6	19	93	99	131	138	155	279	282	295
322	327	61703ca576617c62ddc24fee	I enter the address of where I am going, then I follow the steps.	Turn-By-Turn Mode	Google Maps		Green	Yes		Turn-By-Turn Mode		Turn-By-Turn Mode	Turn-By-Turn Mode	Turn-By-Turn Mode	Turn-By-Turn Mode	Turn-By-Turn Mode	If it had turn by turn prompts	Daily	Always	Once a week	Always	No	3	30	Female	Bachelor's degree or equivalent	Expert	iOS (Apple)	26	33	167	178	223	232	248	299	304	327
243	235	65cad029c07cd9f6692b5c46	i use google map and put addres and click start	Turn-By-Turn Mode	Google Maps		Green	Yes		Turn-By-Turn Mode		Turn-By-Turn Mode	Turn-By-Turn Mode	Turn-By-Turn Mode	Turn-By-Turn Mode	Turn-By-Turn Mode	no idea	Once a month	Sometimes	Several times a week	Often	Yes	3	30	Female	High school diploma or equivalent	Advanced	iOS (Apple)	23	34	55	65	88	129	166	201	220	235
221	313	667b45b866f0a70128461341	I look up the place I want to go and the route that looks the most scenic or the shortest. I memorize the route and then close the navigation. I then walk there. I only check the navigation again if I get lost.	Route Preview Mode	Google Maps		Green	Yes		Route Preview Mode		Route Preview Mode	Route Preview Mode	Route Preview Mode	Turn-By-Turn Mode	Route Preview Mode	I can't think of anything as it has always worked well when I needed it.	Several times a week	Rarely	Several times a week	Often	No	3	31	Female	High school diploma or equivalent	Advanced	Android	6	14	89	100	140	152	173	283	290	313
39	244	660e3fb2bad720864d309383	I usually use google map when necessary. Sometime i use Waze. All the time on my mobile. I never use the GPS in my car.	Unclear	Google Maps		Green	Yes		Route Preview Mode		Route Preview Mode	Route Preview Mode	Route Preview Mode	Route Preview Mode	Route Preview Mode	better point-of-interest than google provides. using symbole for park, church, etc... things i can easely recognize	Daily	Sometimes	Once a week	Sometimes	No	3	31	Male	Master's degree or equivalent	Expert	Android	9	16	56	64	94	142	149	226	232	244
188	1401	6575ef5ee4594000e0c8032c	Here is how I use navigation app on my typical walking trips Before starting my walk, I decide on my destination. I open the navigation app on my smartphone, usually Google maps. I type the address of my destination into the search bar of the app. Once the destination is found, I select the walking icon to get the walking route. I quickly review the suggested route to ensure it looks correct and …	Turn-By-Turn Mode	Google Maps		Green	Yes		Turn-By-Turn Mode		Turn-By-Turn Mode	Turn-By-Turn Mode	Route Preview Mode	Turn-By-Turn Mode	Route Preview Mode	A feature that allows access to route preview mode offline, so I can plan routes ahead of time without requiring an internet connection during the walk. Also providing alerts for areas with potential safety concerns or suggesting safer alternatives.	Once a week	Sometimes	Several times a week	Sometimes	Yes	3	31	Female	Master's degree or equivalent	Expert	iOS (Apple)	28	60	571	583	1026	1074	1107	1368	1376	1401
22	165	5fb2cbcafa4c009546a700e2	I use Apple Maps to calculate how much time it will take to reach my destination.	Unclear	Apple Maps		Green	Yes	Turn-By-Turn Mode			Turn-By-Turn Mode	Route Preview Mode	Turn-By-Turn Mode	Turn-By-Turn Mode	Turn-By-Turn Mode	I can't think of anything	Several times a week	Often	Several times a week	Often	Yes	3	31	Male	Bachelor's degree or equivalent	Advanced	iOS (Apple)	11	20	58	65	79	101	114	147	154	165
237	205	58460095a7722e0001305499	I only use a navigation app when walking if I'm in a city I'm unfamiliar with.	Unclear	Google Maps		Green	Yes		Turn-By-Turn Mode		Turn-By-Turn Mode	Route Preview Mode	Turn-By-Turn Mode	Turn-By-Turn Mode	Turn-By-Turn Mode	I can't think of any. The benefit of the route preview mode is being able to see the entire route on the screen.	Once a month	Rarely	Daily	Sometimes	No	3	31	Female	Bachelor's degree or equivalent	Expert	iOS (Apple)	6	10	47	52	87	109	123	187	191	205
161	367	6679ea2f49681b96e3087866	When I am traveling or when I am in city I am unfamiliar with pull out my phone then I turn my location on then open the app	Unclear	Google Maps		Green	Yes		Route Preview Mode		Route Preview Mode	Route Preview Mode	Route Preview Mode	Route Preview Mode	Route Preview Mode	Same trivia turn it into a game	Once a month	Rarely	Daily	Rarely	No	3	32	Male	Bachelor's degree or equivalent	Intermediate	Android	15	24	112	124	181	201	221	339	345	367
250	250	65ff4bf3f2c135d2aeca37f8	When using a navigational app for walking I will usually only look at the steps that are needed instead of using the actual guidance.	Unclear	Google Maps		Green	Yes		Route Preview Mode		Route Preview Mode	Route Preview Mode	Route Preview Mode	Route Preview Mode	Route Preview Mode	Maybe an inclusion of the steps near the bottom, that you could swipe to the next step when needed.	Once a month	Rarely	Several times a week	Often	No	3	32	Male	Bachelor's degree or equivalent	Advanced	iOS (Apple)	8	15	78	85	121	132	151	232	237	250
27	1261	664fc41d1e58bb332e5fecf0	I login into the google map. I allow the map to get access to my location. I search for the location am going . I follow the directions it gives me.	Unclear	Google Maps		Green	Yes		Route Preview Mode		Route Preview Mode	Route Preview Mode	Turn-By-Turn Mode	Turn-By-Turn Mode	Route Preview Mode	I will show points of interest, landmarks and notable site along the way to make the journey more engaging. I will also provide multiple route options with clear comparisons of distance and time	Once a week	Sometimes	Several times a week	Sometimes	No	3	32	Male	Bachelor's degree or equivalent	Advanced	iOS (Apple)	42	87	295	314	698	868	923	1215	1234	1261
235	195	5c7eb851a7432a00169e1641	I open the app and look up the destination, and set it to walking settings.	Turn-By-Turn Mode	Google Maps		Green	Yes		Turn-By-Turn Mode		Turn-By-Turn Mode	Route Preview Mode	Turn-By-Turn Mode	Turn-By-Turn Mode	Route Preview Mode	I'd like if it could show me where traffic lights are, so I can add time to my walk.	Once a month	Rarely	Daily	Sometimes	Yes	3	32	Female	Bachelor's degree or equivalent	Advanced	Android	10	16	67	83	100	110	125	179	182	195
36	298	6596b757879adba09a938596	I do not take many walking trips, unless on vacation. If I do I use Apple maps type in the address and it will begin directions. I normally spin in a circle to make my arrow face the way it should and then get going.	Unclear	Apple Maps		Green	Yes	Turn-By-Turn Mode			Turn-By-Turn Mode	Turn-By-Turn Mode	Turn-By-Turn Mode	Turn-By-Turn Mode	Turn-By-Turn Mode	I've discussed this with my wife any time we use apps like this, but if there could be a way to incorporate events in the area in the map. We will see a road blocked and a ton of people somewhere we are driving by and we have no idea what is going on and it's often hard to find through google. If we know what the event was while going past we would likely be interested in stopping in and it would…	Once a month	Rarely	Several times a week	Often	Yes	3	32	Male	Bachelor's degree or equivalent	Advanced	iOS (Apple)	22	25	91	98	122	135	147	273	285	298
34	335	601b28841ca7bb2f8edaa293	I use Google Maps to research nearby locations, or if I know my destination, I type in the name of it. I first look at the estimated time and distance of the journey. I compare multiple routes if they are suggested, and I choose a route. Next, I zoom out, and I look at the shape or pattern of the whole trip, and then I zoom in on my building. I'm just getting a zoomed out view of it while I'm thi…	Route Preview Mode	Google Maps		Green	Yes		Route Preview Mode		Route Preview Mode	Route Preview Mode	Route Preview Mode	Route Preview Mode	Route Preview Mode	I would like the ability to draw a custom route, and see how long that route will take me. It could be useful for trips with multiple stops, or for avoiding a closed sidewalk that isn't properly marked because it's new or very temporary.	Daily	Often	Once a month	Often	No	3	33	Male	High school diploma or equivalent	Advanced	iOS (Apple)	9	14	175	180	197	204	218	319	324	335
115	193	6654dfb4e004d8c7b415eaa9	open app input address and select walk option hold the phone in front of me watch the app while I walk to my destination	Unclear	Google Maps		Green	Yes		Route Preview Mode		Route Preview Mode	Route Preview Mode	Turn-By-Turn Mode	Route Preview Mode	Route Preview Mode	not sure	Once a week	Rarely	Daily	Often	No	3	33	Female	Master's degree or equivalent	Advanced	iOS (Apple)	12	21	70	77	101	114	135	174	181	193
95	1603	654b9c567ff6fb69c90e1263	enter address you are going to, follow steps	Turn-By-Turn Mode	Google Maps		Green	Yes		Turn-By-Turn Mode		Turn-By-Turn Mode	Route Preview Mode	Turn-By-Turn Mode	Turn-By-Turn Mode	Route Preview Mode	landmarks	Daily	Sometimes	Daily	Often	Yes	3	33	Female	Bachelor's degree or equivalent	Advanced	Android	8	15	33	38	73	80	1556	1587	1591	1603
309	486	664168e2aaa1d435bca00bf6	90 percent I use navigation apps when I I'm new to a certain area or when I need to find a alternative route	Unclear	Google Maps		Green	Yes		Turn-By-Turn Mode		Turn-By-Turn Mode	Route Preview Mode	Turn-By-Turn Mode	Route Preview Mode	Turn-By-Turn Mode	When it's close distance I would like to include traffic lights it makes it easy to know exactly when to turn.	Once a month	Sometimes	Daily	Always	Yes	3	33	Female	High school diploma or equivalent	Advanced	iOS (Apple)	8	27	141	154	227	251	284	445	454	486
74	105	5aa83a71f6dfdd0001eb1690	I look up a path and familiarize myself with it then don't look at it again.	Unclear	Google Maps		Green	Yes		Turn-By-Turn Mode		Turn-By-Turn Mode	Turn-By-Turn Mode	Turn-By-Turn Mode	Turn-By-Turn Mode	Turn-By-Turn Mode	I'm not sure	Several times a week	Often	Once a week	Sometimes	Yes	3	33	Female	Bachelor's degree or equivalent	Advanced	iOS (Apple)	9	12	43	50	56	61	69	91	95	105
279	920	66463e3ccc2fcde4d3fabf53	I'll use google maps. Simply open the app and navigate.	Unclear	Google Maps		Green	Yes		Turn-By-Turn Mode		Turn-By-Turn Mode	Turn-By-Turn Mode	Route Preview Mode	Route Preview Mode	Turn-By-Turn Mode	None	Daily	Sometimes	Daily	Always	Yes	3	34	Male	Bachelor's degree or equivalent	Expert	iOS (Apple)	591	595	730	736	749	758	786	900	911	920
228	417	65bbba300cadd5adfaead05b	I don't often use navigation for walks but when I do it's usually in cities I haven't been to before. I'll find my destination and put it in the app. I review the route and go with the fastest way. Then I make my way to where I want to go	Unclear	Google Maps		Green	Yes		Route Preview Mode		Route Preview Mode	Route Preview Mode	Turn-By-Turn Mode	Turn-By-Turn Mode	Route Preview Mode	I like to see the whole route where I'm going so I can make a mental map of it.	Once a month	Sometimes	Daily	Often	No	3	34	Male	High school diploma or equivalent	Advanced	Android	5	9	141	149	223	231	248	398	403	417
203	357	661148570d4e4428249eba3e	I used Google map to calculate each navigator and steps I walk, also to travel to my destination if I don't know the address.	Unclear	Google Maps		Green	Yes		Route Preview Mode		Route Preview Mode	Route Preview Mode	Turn-By-Turn Mode	Route Preview Mode	Route Preview Mode	More pin location and translation.	Several times a week	Sometimes	Several times a week	Sometimes	Yes	3	34	Female	High school diploma or equivalent	Intermediate	Android	8	22	130	178	204	221	246	317	334	357
201	592	667a4c59c4d344a32a737c71	I'll usually open the app, type or paste in the location I'm looking for then select â€œwalkingâ€ for the type of trip. Then I usually have to rotate the map to match my walking view (make sure I'm looking at the the correct cross street, compass direction, etc) then go.	Unclear	Google Maps		Green	Yes		Turn-By-Turn Mode		Turn-By-Turn Mode	Route Preview Mode	Turn-By-Turn Mode	Turn-By-Turn Mode	Route Preview Mode	That the map would rotate based on the direction I'm facing instead of just the little arrow that represents me. Maybe make the cross street text a little larger so I'm reassured I'm headed the right direction. That's usually why I chose turn by turn because I can easily see cross streets and landmarks along the way.	Once a month	Rarely	Several times a week	Sometimes	No	3	34	Female	Bachelor's degree or equivalent	Expert	iOS (Apple)	26	42	169	181	345	375	420	548	559	592
224	143	5efcce586913680d063d7c5f	I just use apple maps and then it links to my watch. So I follow the route it provides. I usually only use it if I'm lost or want to know how far the walk will be.	Turn-By-Turn Mode	Apple Maps		Green	Yes	Turn-By-Turn Mode			Turn-By-Turn Mode	Route Preview Mode	Turn-By-Turn Mode	Turn-By-Turn Mode	Turn-By-Turn Mode		Daily	Sometimes	Several times a week	Often	Yes	3	34	Male	High school diploma or equivalent	Expert	iOS (Apple)	10	12	57	64	80	86	100	127	131	143
260	304	610df4dd015937d7e2fd36f4	I put my destination in, pick the best route then start walking it	Unclear	Google Maps		Green	Yes		Turn-By-Turn Mode		Turn-By-Turn Mode	Turn-By-Turn Mode	Turn-By-Turn Mode	Turn-By-Turn Mode	Turn-By-Turn Mode	If it says which has less time and roads	Once a week	Sometimes	Daily	Sometimes	No	3	34	Female	High school diploma or equivalent	Advanced	iOS (Apple)	38	63	143	146	175	230	240	285	289	304
225	798	61bb370140db417c1a138984	For walking trips, usually I do not use the navigation app in case I need to find a location or I am somewhere unknown place. I try to memorize the map and talk with different people for precise location.	Unclear	Google Maps		Green	Yes		Route Preview Mode		Route Preview Mode	Route Preview Mode	Turn-By-Turn Mode	Route Preview Mode	Route Preview Mode	I believe the available options are too perfect.	Several times a week	Sometimes	Daily	Always	Yes	3	35	Female	Master's degree or equivalent	Advanced	Android	117	148	303	313	530	554	599	769	780	798
242	563	627129b6d71ab5ef16471a3b	I typically do not use navigation apps for walking, but when I went to the mountains they had a lot of trails to walk. There were maps of the trails at the beginning of the trail. I looked at those maps and saw they were advertising a trail gps app that I could down load. I used that for our trip when we would walk unfamiliar trails.	Unclear	Google Maps		Green	Yes		Turn-By-Turn Mode		Turn-By-Turn Mode	Route Preview Mode	Turn-By-Turn Mode	Turn-By-Turn Mode	Route Preview Mode	I think if route preview mode still reassured the directions while I was walking I would feel more comfortable knowing where I need to turn.	Once a month	Rarely	Daily	Sometimes	Yes	3	35	Male	High school diploma or equivalent	Intermediate	Android	5	45	197	232	284	389	410	534	544	563
261	155	5d634b27e5f92f0017196a3f	I only use nav apps when walking in a new city. I have a pretty good idea of where I am going in my local community. When I do use it, I open the app, put in a coordinate and begin my trip.	Unclear	Apple Maps		Green	Yes	Turn-By-Turn Mode			Turn-By-Turn Mode	Route Preview Mode	Turn-By-Turn Mode	Turn-By-Turn Mode	Route Preview Mode	Nothing comes to mind.	Once a week	Sometimes	Daily	Sometimes	Yes	3	35	Male	Master's degree or equivalent	Advanced	iOS (Apple)	18	21	74	80	89	97	109	135	140	155
138	915	5d17227bab610c00170fd98d	I use them to set my destination and plan my walking route. I will see the time that it takes to complete the trip. I will walk according to the map directions.	Turn-By-Turn Mode	Google Maps		Green	Yes		Turn-By-Turn Mode		Turn-By-Turn Mode	Turn-By-Turn Mode	Turn-By-Turn Mode	Turn-By-Turn Mode	Turn-By-Turn Mode	I would not embrace additional features.	Daily	Always	Once a week	Never	Yes	3	35	Male	Bachelor's degree or equivalent	Advanced	Android	31	92	441	454	492	503	578	737	759	915
176	169	61251fec7300233c5d9c5f3a	I usually head out the door and start walking in the right direction as I type in my location in Google maps. Typically when I'm walking I just need to double check as I know where most things are so I simply glance at the directions and then I head on my way.	Unclear	Google Maps		Green	Yes		Route Preview Mode		Route Preview Mode	Route Preview Mode	Route Preview Mode	Route Preview Mode	Route Preview Mode	If it could show me restaurants in bathrooms along the way that would be fantastic.	Several times a week	Rarely	Several times a week	Sometimes	No	3	36	Female	Bachelor's degree or equivalent	Intermediate	Android	7	10	49	55	78	101	115	146	151	169
262	232	60ba366b3792b3b40b6716bc	I put the destination into Google maps and look at the suggested route. I do not start the narration.	Route Preview Mode	Google Maps		Green	Yes		Route Preview Mode		Route Preview Mode	Route Preview Mode	Route Preview Mode	Turn-By-Turn Mode	Route Preview Mode	I already use it. Maybe something to make it more immediately clear which direction to start walking in.	Daily	Sometimes	Several times a week	Often	No	3	36	Female	Doctoral degree or equivalent	Advanced	iOS (Apple)	7	13	72	76	109	118	137	210	214	232
283	203	5698f2a7b0e165000c0158cd	I open an app, search for the location, press the walking icon, and then zoom in to the map to see the street names and directions.	Route Preview Mode	Google Maps		Green	Yes		Route Preview Mode		Route Preview Mode	Route Preview Mode	Route Preview Mode	Route Preview Mode	Route Preview Mode	Enlarge the names of streets and prominent features near corners where the route turns.	Once a week	Sometimes	Daily	Sometimes	No	3	36	Male	Bachelor's degree or equivalent	Advanced	iOS (Apple)	7	14	61	69	95	103	118	178	184	203
296	222	65f00615cafbc1008642ff08	I don't use navigation to guide me on walking trips unless I am lost.	Unclear	Apple Maps		Green	Yes	Route Preview Mode			Route Preview Mode	Route Preview Mode	Turn-By-Turn Mode	Route Preview Mode	Turn-By-Turn Mode	Street view, accurate time mapping.	Several times a week	Rarely	Once a month	Sometimes	Yes	3	36	Male	High school diploma or equivalent	Advanced	iOS (Apple)	17	21	82	92	108	126	140	193	200	222
254	295	6672366e3cadedecb4a5a61d	I open google maps, put in the address, press the Get Directions button and follow the route.	Route Preview Mode	Google Maps		Green	Yes		Turn-By-Turn Mode		Turn-By-Turn Mode	Route Preview Mode	Turn-By-Turn Mode	Turn-By-Turn Mode	Route Preview Mode	More warning before a turn is needed.	Once a week	Often	Daily	Often	Yes	3	36	Female	High school diploma or equivalent	Expert	Android	16	28	86	99	138	182	208	263	273	295
238	91	667b5427190429e5c81518f2	NEVER	Unclear	Google Maps		Green	Yes		Turn-By-Turn Mode		Turn-By-Turn Mode	Route Preview Mode	Turn-By-Turn Mode	Turn-By-Turn Mode	Route Preview Mode	EASIER TO FOLLOW	Several times a week	Often	Daily	Often	Yes	3	36	Female	Bachelor's degree or equivalent	Expert	iOS (Apple)	6	9	17	21	30	38	51	77	81	91
62	142	664e28d953e97704d0668a56	I just load one up, check what paths I will be following today, and go off to walk. It's very low effort.	Unclear	Google Maps		Green	Yes		Route Preview Mode		Route Preview Mode	Route Preview Mode	Route Preview Mode	Turn-By-Turn Mode	Route Preview Mode	I genuinely can't think of anything else that route preview would need for me to enjoy it more.	Daily	Sometimes	Once a week	Never	Yes	3	37	Male	High school diploma or equivalent	Advanced	Android	5	10	56	61	76	84	96	129	132	142
112	360	661c27545897e4caee79632e	I input my destination into Google Maps on my phone and then look at the route that I should take while walking. I don't use the guided navigation, but I periodically check my phone while walking.	Route Preview Mode	Google Maps		Green	Yes		Route Preview Mode		Route Preview Mode	Route Preview Mode	Route Preview Mode	Route Preview Mode	Route Preview Mode	The ability to rotate the route preview mode. Also, I would like for more places along the route to show up on the map (so that I can use them as a guide while walking).	Once a week	Sometimes	Daily	Often	No	3	37	Female	Doctoral degree or equivalent	Advanced	Android	7	13	115	120	139	149	171	339	343	360
252	254	660354f104ba1b0a9c15ff1e	I write in my destination. I look not at the whole route but part of the route that I can commit to memory. I walk that route until I am unsure of where to go and I check my map again and commit to memory the next couple blocks. I repeat this until I am at my destination.	Route Preview Mode	Google Maps		Green	Yes		Route Preview Mode		Route Preview Mode	Route Preview Mode	Route Preview Mode	Route Preview Mode	Route Preview Mode	I like to see the entire route. It makes me nervous to only look at turn by turn.	Several times a week	Sometimes	Daily	Often	No	3	37	Female	Master's degree or equivalent	Advanced	iOS (Apple)	7	20	87	99	174	181	192	238	242	254
66	868	65f0a194a22e5f6ebae59ef8	I turn on my location and put in my destination. The app gives me directions to follow.	Turn-By-Turn Mode	Google Maps		Green	Yes		Route Preview Mode		Route Preview Mode	Route Preview Mode	Turn-By-Turn Mode	Route Preview Mode	Turn-By-Turn Mode	It currently has all the necessary features needed.	Daily	Rarely	Several times a week	Sometimes	Yes	3	37	Male	Master's degree or equivalent	Advanced	Android	58	97	300	317	598	622	685	839	845	868
216	210	613d82c7895782416d844560	I plug where I want to go into my gps then follow the directions, preferably without hills	Unclear	Apple Maps		Green	Yes	Turn-By-Turn Mode			Turn-By-Turn Mode	Turn-By-Turn Mode	Turn-By-Turn Mode	Turn-By-Turn Mode	Turn-By-Turn Mode	If there's a lot of traffic or not in real time	Once a month	Rarely	Daily	Often	No	3	37	Male	High school diploma or equivalent	Advanced	iOS (Apple)	8	23	67	73	106	119	132	187	192	210
54	234	5e0f5f1401423f683a88d041	I open up Apple Maps login my destination and follow the path layout before me	Unclear	Apple Maps		Green	Yes	Turn-By-Turn Mode			Turn-By-Turn Mode	Route Preview Mode	Turn-By-Turn Mode	Turn-By-Turn Mode	Route Preview Mode	Heavy car trafficked ares	Once a week	Often	Daily	Always	No	3	38	Male	High school diploma or equivalent	Expert	iOS (Apple)	7	15	70	77	102	116	141	213	218	234
264	255	5ed96b216cd601153c1882f0	Google maps. I sometimes use it while walking to look for nearby things.	Unclear	Google Maps		Green	Yes		Turn-By-Turn Mode		Turn-By-Turn Mode	Route Preview Mode	Turn-By-Turn Mode	Turn-By-Turn Mode	Turn-By-Turn Mode	Upcoming detours or routes that would lead me to interesting things.	Once a week	Rarely	Several times a week	Sometimes	Yes	3	38	Male	High school diploma or equivalent	Advanced	Android	9	15	71	93	125	157	175	228	232	255
290	193	667cb749b743b050bcf6c230	I basically only use google maps. I'll enter the destination, change the method of transportation to walking, and then follow along while looking at my phone frequently to track the directions	Turn-By-Turn Mode	Google Maps		Green	Yes		Route Preview Mode		Route Preview Mode	Route Preview Mode	Route Preview Mode	Route Preview Mode	Route Preview Mode	It works well for me, as is.	Once a week	Rarely	Several times a week	Always	No	3	39	Male	Master's degree or equivalent	Intermediate	iOS (Apple)	6	17	76	81	99	106	118	168	172	193
101	161	653a8e3325a56035bbd5c2f8	Enter the address on google maps Set travel mode to walking Look at map to see if I need to take any detours Repeat step 3 as I walk	Route Preview Mode	Google Maps		Green	Yes		Route Preview Mode		Route Preview Mode	Route Preview Mode	Route Preview Mode	Route Preview Mode	Route Preview Mode	I think its functional enough as is	Daily	Often	Daily	Often	Yes	3	40	Male	Bachelor's degree or equivalent	Expert	Android	9	14	57	62	78	83	97	144	150	161
206	1553	6064a0185b9ce0ca98b5e791	I login to my fitbit mobile app and access the gps feature	Unclear	Google Maps		Green	Yes		Turn-By-Turn Mode		Turn-By-Turn Mode	Route Preview Mode	Route Preview Mode	Turn-By-Turn Mode	Route Preview Mode	Zooming in	Once a week	Always	Several times a week	Often	No	3	40	Female	Master's degree or equivalent	Intermediate	Android	9	135	305	531	541	800	859	1538	1541	1553
79	350	6674fd8cbb94ec4e1be7781b	Planning and Inputting Destination: Before starting my walk, I launch a navigation app on my smartphone, such as Google Maps or Apple Maps. I input my destination by either typing the address or name of the place directly into the search bar of the app. Reviewing Route Options: The app calculates various route options based on walking distance, estimated time, and sometimes even scenic routes or …	Turn-By-Turn Mode	Google Maps		Green	Yes		Turn-By-Turn Mode		Turn-By-Turn Mode	Turn-By-Turn Mode	Route Preview Mode	Turn-By-Turn Mode	Route Preview Mode	ChatGPT To make the route preview mode in navigation apps more appealing for me to use, I would appreciate the following additional features: Street-Level Imagery: Integration of street-level imagery or 360-degree views along the route. This would allow me to visually preview key landmarks, intersections, and points of interest before starting my walk. Points of Interest Information: Detailed inf…	Daily	Often	Daily	Always	Yes	3	40	Male	Master's degree or equivalent	Expert	iOS (Apple)	40	49	163	174	208	225	240	306	317	350
50	185	65c113924c3951ad0f9d6c0f	I usually put the destination in Google maps and then follow the directions.	Unclear	Google Maps		Green	Yes		Route Preview Mode		Route Preview Mode	Route Preview Mode	Turn-By-Turn Mode	Route Preview Mode	Turn-By-Turn Mode	Notifications that pop up when you are close to making a turn.	Several times a week	Sometimes	Several times a week	Sometimes	No	3	40	Male	Bachelor's degree or equivalent	Intermediate	iOS (Apple)	11	16	43	57	75	89	107	161	168	185
259	323	5dd8bef6ad0a61858a4da1c6	If I don't know the area I am in I will decide to use a navigation app.if I am just looking around I will check the map and make sure I know where to return to and put it away then walk until I need to go back. If I don't know where I am going I turn navigation on and use the step by step audio to guide me where I am going. If I don't want to use the audio I will keep my phone in my hand to check…	Turn-By-Turn Mode	Google Maps		Green	Yes		Turn-By-Turn Mode		Turn-By-Turn Mode	Route Preview Mode	Turn-By-Turn Mode	Turn-By-Turn Mode	Route Preview Mode	Traffic or neighborhood crime alerts would be nice. If I am not in a familiar area and want to walk a preview of what the neighborhood is like would be very helpful to avoid bad areas	Several times a week	Sometimes	Daily	Rarely	Yes	3	40	Male	Bachelor's degree or equivalent	Intermediate	iOS (Apple)	21	31	140	147	186	201	224	298	304	323
288	230	60186a8ada7da70f6d2099af	I open the app. I type in where I am going. I hit start. Then I follow the screen to get to my destination.	Turn-By-Turn Mode	Google Maps		Green	Yes		Turn-By-Turn Mode		Turn-By-Turn Mode	Turn-By-Turn Mode	Turn-By-Turn Mode	Turn-By-Turn Mode	Turn-By-Turn Mode	I dunno, maybe landmark locations to help navigate but I think most apps do that.	Daily	Rarely	Daily	Often	No	3	40	Male	High school diploma or equivalent	Advanced	iOS (Apple)	7	14	61	69	100	110	132	210	215	230
241	246	614fe09fec9ce4a2a415476d	If I'm going someplace new I enter in my destination and mostly remember it. I'll double check along the way. I don't use live navigation with the voice.	Route Preview Mode	Google Maps		Green	Yes		Route Preview Mode		Route Preview Mode	Route Preview Mode	Route Preview Mode	Route Preview Mode	Route Preview Mode	Highlighting key landmarks for turns	Several times a week	Sometimes	Daily	Sometimes	Yes	3	41	Female	Master's degree or equivalent	Expert	Android	28	34	92	156	180	187	196	225	234	246
186	156	5e8caf1b063693041f6ac524	I use a maps app if I need to find the location of where I'm walking to.	Unclear	Apple Maps		Green	Yes	Route Preview Mode			Route Preview Mode	Route Preview Mode	Turn-By-Turn Mode	Turn-By-Turn Mode	Route Preview Mode	safety alerts	Once a week	Sometimes	Several times a week	Often	Yes	3	41	Male	High school diploma or equivalent	Intermediate	iOS (Apple)	15	20	43	49	68	82	97	135	140	156
55	163	65ddfaeab5c421556410b938	Typically if i'm walking in an area that I'm not certain of I will log onto google maps and put in my destination, press start and start moving.	Turn-By-Turn Mode	Google Maps		Green	Yes		Turn-By-Turn Mode		Turn-By-Turn Mode	Turn-By-Turn Mode	Turn-By-Turn Mode	Turn-By-Turn Mode	Turn-By-Turn Mode	The map turning as you turn corners would be nice.	Once a week	Sometimes	Daily	Often	No	3	41	Diverse	High school diploma or equivalent	Advanced	Android	9	12	65	72	87	98	107	143	148	163
218	180	5f9b701704aa55229049cee0	I'll turn on the Google maps and put in the address and then set it to walking and follow	Unclear	Google Maps		Green	Yes		Turn-By-Turn Mode		Turn-By-Turn Mode	Turn-By-Turn Mode	Route Preview Mode	Route Preview Mode	Turn-By-Turn Mode	Certain businesses and road signs	Once a month	Sometimes	Daily	Sometimes	No	3	42	Female	Bachelor's degree or equivalent	Advanced	Android	12	16	59	64	91	104	125	160	165	180
211	383	654e39528578beb912aee3a0	Once I know my destination I open Apple Maps to look at my path to my destination and to determine travel time ahead of time. Then when I start my trip I'll open it back up while I'm walking to follow the path to my destination.	Unclear	Apple Maps		Green	Yes	Route Preview Mode			Route Preview Mode	Route Preview Mode	Turn-By-Turn Mode	Route Preview Mode	Route Preview Mode	A motivation bar that came down when I needed to make a turn.	Several times a week	Often	Several times a week	Often	No	3	42	Male	High school diploma or equivalent	Advanced	iOS (Apple)	9	11	172	179	214	227	275	363	369	383
119	321	60e63a06acbec5f0fc85e71a	If the place is new, I will use google map and key in the info on search bar and click get direction (make sure to change to walking tab) If the place will have low coverage, I will download offline map of the area.	Unclear	Google Maps		Green	Yes		Turn-By-Turn Mode		Turn-By-Turn Mode	Route Preview Mode	Turn-By-Turn Mode	Route Preview Mode	Turn-By-Turn Mode	Make both easily switchable ( route and turn by turn)	Several times a week	Often	Once a week	Often	No	3	42	Female	Bachelor's degree or equivalent	Intermediate	iOS (Apple)	10	18	130	138	173	187	233	288	296	321
133	295	663d43a0c9fe2f145c3bb129	When walking to a certain place, I open my Google Maps and follow it step by step in order to get to my destination.	Turn-By-Turn Mode	Google Maps		Green	Yes		Turn-By-Turn Mode		Turn-By-Turn Mode	Route Preview Mode	Turn-By-Turn Mode	Route Preview Mode	Turn-By-Turn Mode	I like to see various places to stop along the way.	Once a week	Sometimes	Daily	Often	No	3	42	Female	Bachelor's degree or equivalent	Intermediate	iOS (Apple)	20	26	136	143	172	216	227	267	280	295
291	432	636212999d9d4a04989c95e9	1. Opening the App: I start by unlocking my phone and opening the navigation app that I prefer to use, such as Google Maps or Apple Maps. 2. Setting the Destination: I enter the destination where I want to go. This could be a specific address, landmark, or even just a general area like a park or a restaurant. 3. Choosing Walking Mode: I select the walking mode within the app, if it's not already …	Turn-By-Turn Mode	Google Maps		Green	Yes		Route Preview Mode		Route Preview Mode	Route Preview Mode	Turn-By-Turn Mode	Route Preview Mode	Route Preview Mode	I would particularly embrace features like alternate route suggestions and offline access to enhance flexibility and reliability during walking trips.	Several times a week	Often	Several times a week	Sometimes	Yes	3	43	Male	Master's degree or equivalent	Advanced	iOS (Apple)	14	26	199	208	236	281	304	397	406	432
145	236	65fd19896d58d64c0d8cbc3c	I open Google Maps, type in the address/location I am trying to get to, and click the Start to give me step-by-step directions. On occasion, I just preview the route and try to walk to the destination by memory, and reopen the map if necessary.	Turn-By-Turn Mode	Google Maps		Green	Yes		Route Preview Mode		Route Preview Mode	Route Preview Mode	Turn-By-Turn Mode	Turn-By-Turn Mode	Route Preview Mode	Perhaps indicating certain prominent landmarks at turns?	Once a week	Rarely	Daily	Sometimes	No	3	43	Male	Doctoral degree or equivalent	Advanced	iOS (Apple)	13	19	89	94	134	142	154	221	226	236
284	275	615504bb4a1b3dfd4a773dcd	Being that I live in the US walking isnt really much of an option outside of a major city. If I am walking about locally then I do not use any navigation map apps. If I am in a city and there is no numbered street on the address I am trying to get to then I will use google maps to get to my location, set it to walk and then follow that.	Unclear	Google Maps		Green	Yes		Turn-By-Turn Mode		Turn-By-Turn Mode	Route Preview Mode	Turn-By-Turn Mode	Turn-By-Turn Mode	Route Preview Mode	Satelite view rather than map view, which is why I use google maps as my wife's apple maps doesnt do that.	Once a month	Rarely	Daily	Sometimes	Yes	3	43	Male	High school diploma or equivalent	Expert	Android	7	9	113	122	160	174	193	257	262	275
198	282	665fe27d172b55ef78d525a7	When walking unusually use Google maps. I enter the destination and try to follow the route suggested. Sometimes it becomes confusing as it gets the direction I'm walking in wrong.	Unclear	Google Maps		Green	Yes		Turn-By-Turn Mode		Turn-By-Turn Mode	Route Preview Mode	Turn-By-Turn Mode	Route Preview Mode	Route Preview Mode	I would like the current location/ direction to be more precise. Also if a route is goes through a high crime area, I would like some indication of that.	Once a week	Sometimes	Daily	Often	No	3	43	Female	Bachelor's degree or equivalent	Intermediate	Android	10	17	92	100	135	162	184	259	265	282
275	309	5a7618b18fe2dc0001057243	I use a navigation app to show me the best route to take on my walking trip. If it includes a step-by-step guide, I follow those instructions.	Turn-By-Turn Mode	Google Maps		Green	Yes		Turn-By-Turn Mode		Turn-By-Turn Mode	Route Preview Mode	Turn-By-Turn Mode	Route Preview Mode	Turn-By-Turn Mode	An estimated time for my entire trip should be included in the route preview mode.	Several times a week	Sometimes	Several times a week	Often	No	3	43	Female	Bachelor's degree or equivalent	Intermediate	Android	7	26	90	100	144	182	205	279	287	309
193	346	6679aee6b6696aa4da0918f4	I open Google maps and enter the destination address. I then click by foot or walk .	Unclear	Google Maps		Green	Yes		Route Preview Mode		Route Preview Mode	Route Preview Mode	Route Preview Mode	Route Preview Mode	Turn-By-Turn Mode	I like it as it is. No suggestions from me at this time.	Several times a week	Sometimes	Several times a week	Often	No	3	44	Female	High school diploma or equivalent	Intermediate	iOS (Apple)	24	47	126	139	189	223	247	306	317	346
44	279	60477705b440ae26c4aaf5bb	I check the walking route via navigation apps before I start a walk. I like to keep my navigation apps handy while I walk, but I rarely check them unless I feel lost or am somewhere very confusing. I typically start with checking the overall route, I zoom in and follow the route, noting any turns, then put my phone away. I start walking, and most of the time, I periodically check my location via …	Route Preview Mode	Google Maps		Green	Yes		Route Preview Mode		Route Preview Mode	Route Preview Mode	Turn-By-Turn Mode	Turn-By-Turn Mode	Route Preview Mode	Downloading the route and saving it as a cached, offline version. I would like to not only save a single route, but multiple routes including previews for alternate routes in the same trip.	Daily	Sometimes	Several times a week	Often	Yes	3	44	Male	Bachelor's degree or equivalent	Expert	iOS (Apple)	15	21	128	134	149	164	201	257	266	279
51	517	663a8fcd88506365c2f6a5de	I do not use walking apps to guide me when walking. I walk familiar grounds.	Unclear	Google Maps		Green	Yes		Turn-By-Turn Mode		Turn-By-Turn Mode	Route Preview Mode	Turn-By-Turn Mode	Route Preview Mode	Turn-By-Turn Mode	Estimated travel time, and alternative routes. Like the shortest route vs a longer route.	Several times a week	Rarely	Several times a week	Rarely	No	3	44	Male	High school diploma or equivalent	Advanced	iOS (Apple)	26	47	101	116	207	286	329	473	484	517
150	295	659d54d8ab2eb6b7a8cffdfb	I generally just put the info of where I wanna go in the app and follow the steps.	Turn-By-Turn Mode	Google Maps		Green	Yes		Turn-By-Turn Mode		Turn-By-Turn Mode	Turn-By-Turn Mode	Turn-By-Turn Mode	Turn-By-Turn Mode	Turn-By-Turn Mode	I think it's good as it is.	Once a month	Sometimes	Daily	Sometimes	No	3	44	Female	Bachelor's degree or equivalent	Advanced	Android	11	17	105	115	169	181	199	269	276	295
320	213	65b284df91ee570e25ba50a3	I don't normally use an app when walking but if I did I would open my google maps app. Would then enter the destination and proceed on the path.	Unclear	Google Maps		Green	Yes		Turn-By-Turn Mode		Turn-By-Turn Mode	Route Preview Mode	Turn-By-Turn Mode	Route Preview Mode	Turn-By-Turn Mode	The estimated time of arrival.	Once a week	Rarely	Daily	Often	No	3	45	Male	Bachelor's degree or equivalent	Advanced	Android	8	13	64	71	95	105	141	186	193	213
319	255	5c376ea0eecc440001c58889	Walking I never really use navigation. The only time I do this is if I am on vacation in an unfamiliar area. I type the address I am going to into my phone and I begin the directions. Then I start walking and I hold the phone so I can see the screen. Once I see where I am going or if I;m getting close, I stop the directions.	Turn-By-Turn Mode	Google Maps		Green	Yes		Turn-By-Turn Mode		Turn-By-Turn Mode	Turn-By-Turn Mode	Turn-By-Turn Mode	Turn-By-Turn Mode	Turn-By-Turn Mode	I can't really say. I like being zoomed in. I would use this mode if it were the only option.	Once a month	Rarely	Daily	Often	No	3	45	Male	Bachelor's degree or equivalent	Intermediate	iOS (Apple)	6	10	98	103	139	156	170	235	240	255
294	258	5e6af189bdaa1a0b355f63ae	If I am walking somewhere where I have not been before I will use google maps on my phone to give me directions to the destination.	Unclear	Google Maps		Green	Yes		Turn-By-Turn Mode		Turn-By-Turn Mode	Turn-By-Turn Mode	Turn-By-Turn Mode	Turn-By-Turn Mode	Turn-By-Turn Mode	If it displays any potential issues on the route, or delays that would be useful.	Daily	Sometimes	Once a week	Sometimes	No	3	45	Female	Bachelor's degree or equivalent	Intermediate	Android	9	21	84	90	135	143	160	237	243	258
289	192	62b077136224952ffd679d48	I do not use navigation for walking trips...unless I am lost or looking for something I can't find.	Unclear	Google Maps		Green	Yes		Route Preview Mode		Route Preview Mode	Route Preview Mode	Route Preview Mode	Route Preview Mode	Route Preview Mode	None	Once a month	Rarely	Several times a week	Often	No	3	46	Male	High school diploma or equivalent	Advanced	Android	8	14	68	75	97	107	125	169	175	192
219	328	5f4a761d2a3d075f5bf652cc	turn on phone, click on app, type in destination, click on Directions, click on Walking icon, choose path if there are options, click Go	Turn-By-Turn Mode	Apple Maps		Green	Yes	Turn-By-Turn Mode			Turn-By-Turn Mode	Route Preview Mode	Turn-By-Turn Mode	Turn-By-Turn Mode	Turn-By-Turn Mode	to be able to click on something that shows the businesses around the area	Once a month	Rarely	Daily	Often	No	3	46	Diverse	High school diploma or equivalent	Advanced	iOS (Apple)	6	9	131	141	180	192	221	302	307	328
182	383	5dd299a27f1bbf2a83554ecf	I usually turn one on if I don't know my route as I'm getting out of a form of transportation. I might use google maps, if I have a sense of where it is, I use it only as light guidance, otherwise I'll follow exactly. I turn it off before I get to the destination.	Unclear	Google Maps		Green	Yes		Route Preview Mode		Route Preview Mode	Route Preview Mode	Turn-By-Turn Mode	Route Preview Mode	Turn-By-Turn Mode	I wish it could tell me when I'm starting in the wrong direction, instead you have to stare at the phone and wait for it to catch up to where you are going. It doesn't tell you you're accidently moving further away.	Several times a week	Sometimes	Once a week	Sometimes	No	3	47	Female	Bachelor's degree or equivalent	Intermediate	iOS (Apple)	10	16	103	113	170	226	248	352	358	383
311	559	5f481f0a4810bc2d025c56f4	1. Find the address of the place I want to walk to. 2. Ask Siri how to get to the address. Look at the map shown and estimated travel time to see if it seems accurate. 3. Follow the directions I am given.	Unclear	Apple Maps		Green	Yes	Turn-By-Turn Mode			Turn-By-Turn Mode	Turn-By-Turn Mode	Turn-By-Turn Mode	Turn-By-Turn Mode	Turn-By-Turn Mode	It does everything I need it to. It might be cool to have it highlight points if interest when I'm in an unfamiliar area.	Once a month	Sometimes	Daily	Sometimes	No	3	47	Male	Bachelor's degree or equivalent	Intermediate	iOS (Apple)	9	38	277	288	325	340	368	529	536	559
13	571	6501f7c274092e1270832a17	If I'm not familiar with the location of where I'm going, I'll open up Google Maps and key in my destination. Then I select the walking option because I'm on foot. Then I'll see which route or routes it suggests and select the one that I feel gives me either the fastest route if I'm pressed for time, or a more scenic route if I want to take in some sights	Unclear	Google Maps		Green	Yes		Route Preview Mode		Route Preview Mode	Route Preview Mode	Route Preview Mode	Route Preview Mode	Turn-By-Turn Mode	I like when it shows me if there is anything that might cause a problem on my route like construction or if some streets might be closed. I also like that it shows me any shops or attractions that I might be interested in	Once a week	Sometimes	Several times a week	Often	Yes	3	48	Male	High school diploma or equivalent	Advanced	Android	9	29	317	324	351	365	392	550	556	571
157	1757	667743fc2131dab2bafee246	Not many walking trips but they start with me trying to navigate where I am on the apple map.	Unclear	Apple Maps		Green	Yes	Turn-By-Turn Mode			Turn-By-Turn Mode	Turn-By-Turn Mode	Route Preview Mode	Route Preview Mode	Turn-By-Turn Mode	The turn by turn displayed at the top and the whole route at the bottom would be great. A split screen to show both	Once a month	Sometimes	Daily	Often	No	3	48	Female	Master's degree or equivalent	Advanced	iOS (Apple)	10	20	77	100	1551	1575	1628	1727	1735	1757
48	554	6566679308980069340e80b8	When using navigation apps for walking trips, I input my destination, select walking mode, review route options, start navigation, and follow the provided directions, adjusting as needed.	Turn-By-Turn Mode	Google Maps		Green	Yes		Turn-By-Turn Mode		Turn-By-Turn Mode	Route Preview Mode	Route Preview Mode	Route Preview Mode	Route Preview Mode	Integrating 3D maps and street-level views to give a realistic preview of the route, helping to recognize landmarks and surroundings.	Several times a week	Sometimes	Several times a week	Sometimes	Yes	3	49	Male	Master's degree or equivalent	Intermediate	Android	51	84	258	277	339	394	407	504	530	554
302	282	65ef444cc7c7a97ca2802263	I use a navigational app that monitors how far I walk.	Unclear	Google Maps		Green	Yes		Route Preview Mode		Route Preview Mode	Turn-By-Turn Mode	Route Preview Mode	Route Preview Mode	Turn-By-Turn Mode	The amount of calories you burn while walking.	Several times a week	Often	Several times a week	Often	Yes	3	49	Male	Bachelor's degree or equivalent	Advanced	Android	15	21	88	98	139	155	180	251	264	282
321	474	66537b0010ca11939058e52b	I put address in where I need to go and take a look at directions step by step. Then I push start and start walking glancing at phone now and then and listen for sounds/ping to make sure I'm on the right track.	Turn-By-Turn Mode	Google Maps		Green	Yes		Turn-By-Turn Mode		Turn-By-Turn Mode	Route Preview Mode	Turn-By-Turn Mode	Route Preview Mode	Turn-By-Turn Mode	Use of landmark Ex the place where I'm going is right by a store or a park etc . If I could see real picture of landmark or area where Im going could be helpful.	Daily	Sometimes	Several times a week	Sometimes	Yes	3	49	Female	Bachelor's degree or equivalent	Expert	Android	15	32	147	159	229	251	282	442	449	474
154	671	65e624f4a3f2af9453e5bc48	I often walk in parks so I either use the offi al map of the park or Google maps for orientation	Unclear	Google Maps		Green	Yes		Route Preview Mode		Route Preview Mode	Route Preview Mode	Route Preview Mode	Route Preview Mode	Route Preview Mode	Can't think.of any right now	Daily	Sometimes	Once a month	Rarely	No	3	50	Male	High school diploma or equivalent	Intermediate	Android	6	20	116	127	183	196	268	635	643	671
277	395	646a74a7aadc8d532a2f34dd	I use many apps in my area. I will use Google maps to determine if I want to walk, or take transportation. If I am not familiar with the area I will continue to use Google maps to guide me on my walk.	Unclear	Google Maps		Green	Yes		Route Preview Mode		Route Preview Mode	Route Preview Mode	Turn-By-Turn Mode	Route Preview Mode	Turn-By-Turn Mode	I like seeing shops and stops listed clearly	Several times a week	Often	Never	Always	Yes	3	50	Female	Bachelor's degree or equivalent	Expert	Android	7	190	260	267	292	302	323	370	378	395
64	623	656cc280a90fb5fecc2b3031	Planning the Route: Before starting my walk, I open a navigation app like Google Maps or Apple Maps on my smartphone. Setting the Destination: I enter the destination I want to reach, whether it's a specific address, landmark, or point of interest. Choosing the Route: The app presents me with different route options. I usually consider factors like distance, estimated time, and whether the route …	Turn-By-Turn Mode	Google Maps		Green	Yes		Route Preview Mode		Route Preview Mode	Route Preview Mode	Turn-By-Turn Mode	Turn-By-Turn Mode	Route Preview Mode	Interactive 3D View: Being able to view the route in a dynamic, interactive 3D perspective would provide a clearer understanding of elevation changes and landmarks along the way. Street-Level Imagery: Integration of street-level imagery (similar to Google Street View) directly within the route preview mode would help visualize the environment and make it easier to recognize landmarks and navigati…	Once a month	Sometimes	Several times a week	Sometimes	No	3	50	Male	Bachelor's degree or equivalent	Advanced	Android	71	81	342	361	415	450	498	579	590	623
114	255	603d4b59302d07a6d9043acc	i do not use these apps when walking but i do use them when driving my car or riding my ebike. i type in the address and see how far, then go on the route it tells me to go on unless i know a quicker road to take.	Unclear	Google Maps		Green	Yes		Turn-By-Turn Mode		Turn-By-Turn Mode	Route Preview Mode	Turn-By-Turn Mode	Route Preview Mode	Route Preview Mode	i do not use any other features	Once a month	Rarely	Several times a week	Sometimes	No	3	50	Male	High school diploma or equivalent	Expert	Android	15	19	92	101	128	150	177	230	237	255
286	244	64d62014cc29ce3b13fa6899	I use a breadcrumb type app in the woods of Maine to find my way back while I am wandering.	Unclear	Other (please specify)	geotracker	Green	Yes			Turn-By-Turn Mode	Turn-By-Turn Mode	Route Preview Mode	Turn-By-Turn Mode	Route Preview Mode	Turn-By-Turn Mode	review mode to get back. I get lost	Once a month	Rarely	Once a week	Sometimes	Yes	3	50	Male	Bachelor's degree or equivalent	Advanced	Android	8	13	103	112	150	163	184	221	228	244
314	163	6077cb38de8f5c783d413450	I will look up the destination, put on headphones for audio prompts, and walk.	Turn-By-Turn Mode	Google Maps		Green	Yes		Turn-By-Turn Mode		Turn-By-Turn Mode	Route Preview Mode	Turn-By-Turn Mode	Route Preview Mode	Turn-By-Turn Mode	Not sure	Several times a week	Sometimes	Several times a week	Rarely	No	3	50	Male	High school diploma or equivalent	Advanced	iOS (Apple)	6	10	58	63	87	97	116	146	150	163
263	478	65240b7aef1f23a7e81dbee7	I open google map app and type the destination. I follow the direction on the map and start walking. If I am not sure which direction to go then I tap on live view by using the camera to figure out which direction to go.	Unclear	Google Maps		Green	Yes		Turn-By-Turn Mode		Turn-By-Turn Mode	Turn-By-Turn Mode	Turn-By-Turn Mode	Turn-By-Turn Mode	Turn-By-Turn Mode	none	Once a month	Sometimes	Daily	Always	No	3	50	Female	Bachelor's degree or equivalent	Advanced	Android	6	12	197	209	252	266	295	451	458	478
43	666	65de07bafcbb376ee0421f4e	1. Open the App: Launch your navigation app (e.g., Google Maps). 2. Input Destination: Enter your destination in the search bar. 3. Select Walking Mode: Choose the walking option for a pedestrian-friendly route. 4. Review Route: Check the suggested route and estimated arrival time. 5. Start Navigation: Follow the turn-by-turn directions provided by the app.	Turn-By-Turn Mode	Google Maps		Green	Yes		Route Preview Mode		Route Preview Mode	Turn-By-Turn Mode	Route Preview Mode	Turn-By-Turn Mode	Turn-By-Turn Mode	1. Street View: See street-level views of key points. 2. Landmark Highlights: Highlight notable landmarks. 3. Traffic Updates: Real-time pedestrian traffic updates. 4. Safety Alerts: Notifications about unsafe areas. 5. Custom Waypoints: Add stops or detours. 6. Weather Info: Current weather and forecasts.	Several times a week	Always	Daily	Always	Yes	3	51	Male	Doctoral degree or equivalent	Advanced	iOS (Apple)	31	60	297	318	384	397	425	628	642	666
253	379	65ea41d8c31c744b580de3ee	I use these apps to get from specific point A to point B, but take note of landmarks or areas I would like to check out along my route, like parks and green areas. I also use the app to locate grocery stores and shops along the way in case I need to do errands on my walking trip.	Unclear	Google Maps		Green	Yes		Route Preview Mode		Route Preview Mode	Route Preview Mode	Turn-By-Turn Mode	Turn-By-Turn Mode	Route Preview Mode	detail of neighbourhood features, like businesses/shops, cultural attractions, parks, water areas, etc	Several times a week	Often	Several times a week	Often	Yes	3	51	Female	Bachelor's degree or equivalent	Intermediate	iOS (Apple)	13	22	166	172	211	225	244	354	360	379
303	208	5daf506a5bd1b30013605e31	I use them to find a store in case I need a batroom break.	Unclear	Google Maps		Green	Yes		Route Preview Mode		Route Preview Mode	Route Preview Mode	Turn-By-Turn Mode	Route Preview Mode	Route Preview Mode	I like the turn by turn if I am in an area that I do not know.	Once a week	Rarely	Daily	Sometimes	Yes	3	51	Female	High school diploma or equivalent	Advanced	iOS (Apple)	8	12	61	70	92	103	124	171	179	208
312	325	5ca8ffbec942ab0016cfe9d2	I pick up my iPhone, I unlock my iPhone, I select the Google Maps app, I search for the destination, I select walking, I hit the Start button, then I follow the map in the app to my destination.	Turn-By-Turn Mode	Google Maps		Green	Yes		Route Preview Mode		Route Preview Mode	Route Preview Mode	Turn-By-Turn Mode	Route Preview Mode	Turn-By-Turn Mode	I often find that in walking navigation, the compass orientation is not accurate, and I set off in the wrong direction. It would be useful to be able to re-adjust this or ensure that it doesn't happen.	Once a month	Sometimes	Daily	Always	No	3	51	Male	Bachelor's degree or equivalent	Advanced	iOS (Apple)	27	35	130	136	191	211	236	307	312	325
232	194	65cf7fa749561501afb0e3d7	Hold phone in hand parallel to ground pointing in the direction I'm walking so any on screen arrows point the proper directions	Turn-By-Turn Mode	Google Maps		Green	Yes		Turn-By-Turn Mode		Turn-By-Turn Mode	Route Preview Mode	Turn-By-Turn Mode	Turn-By-Turn Mode	Route Preview Mode	Alternative routes with similar ETA. Just for safety purposes, if an area looks sketchy	Once a month	Often	Several times a week	Often	Yes	3	51	Female	Master's degree or equivalent	Expert	iOS (Apple)	6	13	68	81	98	107	121	175	181	194
189	325	65b3bda156e050b8f2f08d2c	I rarely use navigation apps to guide me on walks. The majority of my walks are in known locations. Assuming that I was in an unknown location. I would likely search for a walking path or tour outside of the navigation app. Once I have a destination in mind I would search for that in the navigation app (Usually Apple maps), then have it calculate the route. If it is too far off of what I have fou…	Route Preview Mode	Apple Maps		Green	Yes	Turn-By-Turn Mode			Turn-By-Turn Mode	Route Preview Mode	Turn-By-Turn Mode	Turn-By-Turn Mode	Route Preview Mode	Quick list of turn by turn directions. I like to switch back and forth. See where I am from a more broad perspective but also see what is coming up	Once a week	Rarely	Daily	Sometimes	Yes	3	51	Male	Bachelor's degree or equivalent	Advanced	iOS (Apple)	7	16	191	197	212	226	243	309	314	325
194	317	66293bbec14937104b664a45	I switch the setting of my app to walking (not driving). I plug in my destination and begin to walk.	Unclear	Google Maps		Green	Yes		Turn-By-Turn Mode		Turn-By-Turn Mode	Turn-By-Turn Mode	Route Preview Mode	Route Preview Mode	Turn-By-Turn Mode	I can't think of any additional features that would be appealing.	Once a month	Rarely	Several times a week	Often	No	3	52	Female	Master's degree or equivalent	Advanced	iOS (Apple)	13	27	88	101	167	187	222	284	294	317
310	266	5c553e0ad3cc6b0001d98fd3	Unless I am lost I only use the gps to track my walks.	Unclear	Google Maps		Green	Yes		Route Preview Mode		Route Preview Mode	Route Preview Mode	Turn-By-Turn Mode	Turn-By-Turn Mode	Route Preview Mode	Potential stops along the way, but this feature should be able to be toggled.	Once a month	Rarely	Daily	Often	No	3	52	Female	Bachelor's degree or equivalent	Advanced	Android	17	25	64	71	122	143	156	245	249	266
299	333	carrendercharles8@gmail.com	I have and sometimes use an old style handheld navigation system instead of my phone as to I reason touch base with the world when navigation on phones was just becoming somewhat ommonplace.I is a Garmin trail navigation unit and is fin to take out of hibernation from time to time.	Unclear	Google Maps		Green	Yes		Route Preview Mode		Route Preview Mode	Turn-By-Turn Mode	Turn-By-Turn Mode	Route Preview Mode	Turn-By-Turn Mode	I want all the restraints,antique shops and such planned out in view and also the shortcuts to my arrival destination.	Several times a week	Sometimes	Several times a week	Rarely	Yes	3	52	Male	High school diploma or equivalent	Advanced	Android	21	24	153	159	183	198	217	301	310	333
349	210	61015eeeac2c6fae4f3696c6	I may use an app to see if there is traffic nearby or if there are going to be a lot of traffic lights coming up.	Unclear	Google Maps		Green	Yes		Turn-By-Turn Mode		Turn-By-Turn Mode	Turn-By-Turn Mode	Turn-By-Turn Mode	Turn-By-Turn Mode	Turn-By-Turn Mode	I would like for it to make me aware of which street I am crossing.	Once a month	Rarely	Daily	Rarely	No	3	52	Female	Master's degree or equivalent	Advanced	iOS (Apple)	18	34	78	84	115	123	144	189	194	210
281	202	5fc7a6aaa7646c0009521161	I use them if I am in an unfamiliar area. If I am in a downtown I do not know, I will use the app and start walking to make sure I am going in the right direction, so I will have my phone held out in front of me. After I know where I am going, I usually put my phone in my pocket and if it is easy, I will turn off the nav and remember where I am going.	Turn-By-Turn Mode	Google Maps		Green	Yes		Route Preview Mode		Route Preview Mode	Route Preview Mode	Route Preview Mode	Route Preview Mode	Route Preview Mode	That is the one I choose to use so I can look ahead and maybe even turn off my phone since I know where I will be going.	Once a week	Sometimes	Several times a week	Often	Yes	3	53	Male	Master's degree or equivalent	Advanced	Android	7	10	85	91	111	122	136	178	186	202
102	793	657225294a07111371064f91	Once I set out the destination on my google map, I click directions, next I tap on the walking figure for walk directions which displays estimated walk time with the voice guide on.	Turn-By-Turn Mode	Google Maps		Green	Yes		Turn-By-Turn Mode		Turn-By-Turn Mode	Route Preview Mode	Turn-By-Turn Mode	Route Preview Mode	Turn-By-Turn Mode	See a figure walking instead of a pointing arrow for the walking direction.	Several times a week	Sometimes	Daily	Sometimes	Yes	3	53	Male	Master's degree or equivalent	Expert	iOS (Apple)	33	86	335	349	509	540	567	753	764	793
297	169	64750780a4cdef3119d51b8f	I use maps to find my way. I type in the address and follow the instructions.	Unclear	Google Maps		Green	Yes		Route Preview Mode		Route Preview Mode	Route Preview Mode	Route Preview Mode	Route Preview Mode	Route Preview Mode	Nothing	Daily	Often	Daily	Often	Yes	3	54	Male	Bachelor's degree or equivalent	Advanced	Android	10	15	56	64	81	96	108	143	149	169
71	419	6529648ca1ade4b6c9e876f4	I put in the final destination, and I have the app find my location and map the route out. I walk it, and I look for the cross streets to verify that I m going in the right direction as well as following the blue dot, which is me walking.	Route Preview Mode	Google Maps		Green	Yes		Route Preview Mode		Route Preview Mode	Route Preview Mode	Route Preview Mode	Route Preview Mode	Route Preview Mode	I like seeing the map in large scale so I can see things around me that might interest me, and it's good to see the cross streets up ahead so you see what's coming and feel reassured that you are going the right direction.	Once a month	Rarely	Once a week	Always	No	3	54	Female	High school diploma or equivalent	Intermediate	Android	16	24	123	131	161	171	189	397	403	419
295	347	5f9556e826384e3aaa4f0f01	I enter my destination. Choose get direction. Pick the walking' option. Get the turn by turn direction.	Turn-By-Turn Mode	Google Maps		Green	Yes		Turn-By-Turn Mode		Turn-By-Turn Mode	Route Preview Mode	Turn-By-Turn Mode	Route Preview Mode	Turn-By-Turn Mode	Voice prompt input, voice guidance	Several times a week	Rarely	Several times a week	Sometimes	No	3	54	Male	Master's degree or equivalent	Advanced	Android	9	17	107	115	173	184	213	317	325	347
86	144	6612b3449105fbfa6c67d9c1	I usually use Google and follow the steps given	Turn-By-Turn Mode	Google Maps		Green	Yes		Turn-By-Turn Mode		Turn-By-Turn Mode	Turn-By-Turn Mode	Turn-By-Turn Mode	Turn-By-Turn Mode	Turn-By-Turn Mode	If there were crosswalks coming or a light that I would have to stop at.	Several times a week	Always	Daily	Always	Yes	3	54	Female	High school diploma or equivalent	Expert	iOS (Apple)	11	16	37	42	59	70	92	126	130	144
192	231	6650a38d75c08f70233642b1	I almost never use navigation apps for working. I would maybe do this if I was in a city and wanted to get from a hotel to a restaurant or something similar. Then I would launch the app and choose walking directions.	Unclear	Apple Maps		Green	Yes	Route Preview Mode			Route Preview Mode	Route Preview Mode	Route Preview Mode	Route Preview Mode	Turn-By-Turn Mode	I think it does everything that I need in its current version	Several times a week	Rarely	Daily	Sometimes	No	3	55	Male	Master's degree or equivalent	Advanced	iOS (Apple)	17	30	89	95	124	134	150	213	218	231
346	256	665ca0199c9267eb724e8028	determine if app is needed. Select app on phone. Select destination. Follow directions.	Unclear	Google Maps		Green	Yes		Route Preview Mode		Route Preview Mode	Route Preview Mode	Route Preview Mode	Route Preview Mode	Route Preview Mode	make it very clear when i veer off the route.	Several times a week	Rarely	Several times a week	Always	No	3	55	Male	Bachelor's degree or equivalent	Intermediate	iOS (Apple)	22	35	91	99	138	152	179	235	241	256
132	203	663244b0cee45965ce878f91	I use google maps to help navigate my route	Unclear	Google Maps		Green	Yes		Turn-By-Turn Mode		Turn-By-Turn Mode	Route Preview Mode	Turn-By-Turn Mode	Turn-By-Turn Mode	Turn-By-Turn Mode	voice activation helping me with the route.	Several times a week	Often	Daily	Often	No	3	55	Female	Master's degree or equivalent	Intermediate	iOS (Apple)	17	31	57	67	111	132	146	182	188	203
162	198	63ba24953b6208ca183b82af	When walking just like driving input the app on and follow the route it gives me. I open the app put in the address and follow the way	Unclear	Apple Maps		Green	Yes	Turn-By-Turn Mode			Turn-By-Turn Mode	Route Preview Mode	Turn-By-Turn Mode	Route Preview Mode	Turn-By-Turn Mode	Nothing really I think they are pretty straight forward	Once a month	Rarely	Daily	Always	No	3	55	Female	Bachelor's degree or equivalent	Advanced	iOS (Apple)	7	15	67	73	97	109	130	177	183	198
108	190	5d4313562b1b2700163e15e2	I typically type my destination into Google Maps and look at the walking route provided.	Unclear	Google Maps		Green	Yes		Route Preview Mode		Route Preview Mode	Route Preview Mode	Route Preview Mode	Route Preview Mode	Route Preview Mode	I like having a preview of the entire route. I typically try to then memorize it so I don't have to keep looking at my phone. I can't think of any new features.	Several times a week	Sometimes	Several times a week	Sometimes	No	3	56	Male	Doctoral degree or equivalent	Intermediate	Android	9	18	47	54	75	85	104	165	171	190
46	508	6670e05a65d32df6fa3e7560	If I don't have clear where to go and what are the next steps and since I need public transportation I combine maps either Gloogle maps aloe Apple map Ti see the route and the I use the public transportation apps to complete the public transportation one and I use the maps to be clear once I get out of the subway	Unclear	Apple Maps		Green	Yes	Turn-By-Turn Mode			Turn-By-Turn Mode	Route Preview Mode	Turn-By-Turn Mode	Route Preview Mode	Route Preview Mode	If the map could mention landmarks or points of interest as reference would be great sometimes is hard to know south from north or west for east	Daily	Often	Once a month	Sometimes	No	3	56	Male	Bachelor's degree or equivalent	Advanced	iOS (Apple)	7	45	288	306	337	351	381	483	489	508
35	256	65187e0acd8242d0b5686df0	I typically enter the destination on my Google Maps app and then select Start.	Turn-By-Turn Mode	Google Maps		Green	Yes		Turn-By-Turn Mode		Turn-By-Turn Mode	Route Preview Mode	Turn-By-Turn Mode	Route Preview Mode	Turn-By-Turn Mode	A more obvious compass icon. A better zoom in function.	Once a week	Often	Daily	Often	No	3	56	Male	Bachelor's degree or equivalent	Intermediate	Android	12	24	92	99	137	151	170	232	238	256
61	224	66129d673a768908f5eba53e	I typically only use these when traveling or exploring a city. I look up/do research on my destination and enter the address into Google Maps.	Unclear	Google Maps		Green	Yes		Turn-By-Turn Mode		Turn-By-Turn Mode	Route Preview Mode	Turn-By-Turn Mode	Route Preview Mode	Turn-By-Turn Mode	I love seeing traffic directions or how busy the road is. Also, I love seeing what coffee shops or other interesting things are nearby.	Several times a week	Sometimes	Several times a week	Often	Yes	3	56	Female	Bachelor's degree or equivalent	Expert	iOS (Apple)	6	9	79	85	109	123	140	205	211	224
84	241	5b9efb73d1ff7a00013bfe84	I take city trips and use Google Maps to help me get around and find the best routes to where I want to go. I use it to take the shortest routes.	Unclear	Google Maps		Green	Yes		Turn-By-Turn Mode		Turn-By-Turn Mode	Turn-By-Turn Mode	Turn-By-Turn Mode	Turn-By-Turn Mode	Turn-By-Turn Mode	The option to switch between the tow modes easily. Crimes rates in the area.	Once a month	Rarely	Several times a week	Often	No	3	56	Female	Bachelor's degree or equivalent	Intermediate	Android	18	36	109	116	140	149	162	223	228	241
170	333	662d9fc654b96a3f6f707c1a	Open navigation app on phone use the walking mode and input my destination.	Unclear	Google Maps		Green	Yes		Turn-By-Turn Mode		Turn-By-Turn Mode	Turn-By-Turn Mode	Turn-By-Turn Mode	Turn-By-Turn Mode	Turn-By-Turn Mode	Adding voice and having a human follow you	Once a month	Rarely	Daily	Often	Yes	3	56	Male	Bachelor's degree or equivalent	Advanced	Android	6	13	109	119	170	183	222	297	306	333
148	425	6664de795d3674a27eea1e81	Go to Google Maps. Select a destination. Click Directions. Make sure to click walking icon. Then click Start.	Turn-By-Turn Mode	Google Maps		Green	Yes		Route Preview Mode		Route Preview Mode	Route Preview Mode	Route Preview Mode	Route Preview Mode	Route Preview Mode	Not sure. I use the other mode for everything.	Once a month	Sometimes	Several times a week	Sometimes	No	3	57	Female	Master's degree or equivalent	Beginner	Android	11	34	117	127	197	216	291	392	400	425
195	320	5bf55a643a426e00019e3990	I PUT ON MY SAMSUNG WATCH AND ENTER WHERE I WANT TO WALK TO. I LOOK ON GOOGLE MAPS AND FOLLOW THE ROUTE. I LOOK PERIODICALLY WHEN I GET CONFUSED.	Unclear	Google Maps		Green	Yes		Route Preview Mode		Route Preview Mode	Turn-By-Turn Mode	Route Preview Mode	Route Preview Mode	Turn-By-Turn Mode	I WOULD LIKE TO SEE A WEATHER SUMMARY SO I COULD DECIDE WHAT TO WEAR OR BRING.	Once a week	Sometimes	Several times a week	Often	No	3	57	Male	Bachelor's degree or equivalent	Intermediate	Android	16	21	113	120	190	200	231	296	303	320
165	418	6676d7826e61a67cf69872f8	Wear my walking shoes Take my phone and airpods bring with me a water bottle Start doing my route	Unclear	Apple Maps		Green	Yes	Turn-By-Turn Mode			Turn-By-Turn Mode	Turn-By-Turn Mode	Route Preview Mode	Turn-By-Turn Mode	Turn-By-Turn Mode	Nothing	Once a month	Rarely	Daily	Sometimes	No	3	57	Male	Master's degree or equivalent	Advanced	iOS (Apple)	56	63	187	196	222	282	318	378	386	418
107	241	5e7227c4e9253c1509f76f96	When I am in a different city, I use walking trips to navigate the city and see different sites. I will either find websites through guidebooks and/or websites to get valid tours for cities that I am visiting.	Unclear	Apple Maps		Green	Yes	Turn-By-Turn Mode			Turn-By-Turn Mode	Route Preview Mode	Turn-By-Turn Mode	Route Preview Mode	Turn-By-Turn Mode	something that shows interesting sites along the way	Once a month	Rarely	Daily	Sometimes	No	3	57	Male	Bachelor's degree or equivalent	Advanced	iOS (Apple)	9	12	93	98	130	148	178	225	229	241
130	220	5dc42d6bc59f472f5e3004e0	Pull up maps on my phone and change it to walking instead of driving and follow what it says	Turn-By-Turn Mode	Google Maps		Green	Yes		Turn-By-Turn Mode		Turn-By-Turn Mode	Route Preview Mode	Turn-By-Turn Mode	Turn-By-Turn Mode	Turn-By-Turn Mode	nothing it's pretty good the way it is	Once a month	Rarely	Once a week	Often	Yes	3	57	Female	High school diploma or equivalent	Advanced	iOS (Apple)	11	27	74	82	124	137	162	198	204	220
301	265	5f17019a10d37701f3dfac80	I'll use it if I'm in an unfamiliar place, like a city or town. I'll fire it up once I have a good signal, or I might pre-load the map.	Unclear	Google Maps		Green	Yes		Turn-By-Turn Mode		Turn-By-Turn Mode	Route Preview Mode	Turn-By-Turn Mode	Turn-By-Turn Mode	Turn-By-Turn Mode	Bigger fonts. Dark mode.	Once a month	Rarely	Once a week	Sometimes	Yes	3	57	Male	Bachelor's degree or equivalent	Expert	Android	9	15	95	102	119	180	196	239	247	264
356	1049	652d5338854ab0ee391b91df	If I have a question about direction I use my iPhone gps	Unclear	Google Maps		Green	Yes		Turn-By-Turn Mode		Turn-By-Turn Mode	Turn-By-Turn Mode	Turn-By-Turn Mode	Turn-By-Turn Mode	Turn-By-Turn Mode	Nothing really, all options are available for navigation	Daily	Always	Once a week	Sometimes	Yes	3	57	Male	Bachelor's degree or equivalent	Advanced	iOS (Apple)	16	26	427	441	465	593	795	957	965	1049
28	359	6670367508b5f9d3de8b288e	I don't typically use them for walking, but perhaps for travel in an unfamiliar City I have looked at Google maps to plot out a walking path and look at the street view to see if it's safe.	Unclear	Google Maps		Green	Yes		Turn-By-Turn Mode		Turn-By-Turn Mode	Route Preview Mode	Turn-By-Turn Mode	Turn-By-Turn Mode	Route Preview Mode	Na	Once a month	Rarely	Daily	Sometimes	No	3	58	Female	Bachelor's degree or equivalent	Advanced	Android	6	13	74	84	135	145	163	336	341	359
353	337	60db5ecdeb02fb19922a852b	I would type the desired location into waze and follow the directions.	Unclear	Other (please specify)	Waze	Green	Yes			Turn-By-Turn Mode	Turn-By-Turn Mode	Route Preview Mode	Turn-By-Turn Mode	Turn-By-Turn Mode	Turn-By-Turn Mode	I think it would be good if they listed landmarks as well	Once a month	Sometimes	Daily	Sometimes	No	3	58	Female	High school diploma or equivalent	Intermediate	Android	11	18	79	91	143	232	257	308	314	337
300	196	62ec557954bc435fb9b35517	When walking I generally don't need navigation. However, in the rare occasion I will put my destination into Apple Maps and follow the directions.	Unclear	Apple Maps		Green	Yes	Turn-By-Turn Mode			Turn-By-Turn Mode	Route Preview Mode	Turn-By-Turn Mode	Turn-By-Turn Mode	Route Preview Mode	Identification of traffic lights where it's best to cross streets.	Several times a week	Sometimes	Several times a week	Sometimes	Yes	3	58	Male	Bachelor's degree or equivalent	Expert	iOS (Apple)	7	19	79	84	108	116	129	178	184	196
333	292	5d47abcc2dc88900166f27c9	If I'm in a new city I will access the google maps app on my phone, next I will plug in the address that I want to go to. The Google maps app will typically give me a couple of routes to take based on distance and time of arrival. I will choose which path seems to be both the fastest and safest and I will select it, next it will provide me with turn by turn directions until I reach my chosen plac…	Turn-By-Turn Mode	Google Maps		Green	Yes		Turn-By-Turn Mode		Turn-By-Turn Mode	Turn-By-Turn Mode	Turn-By-Turn Mode	Route Preview Mode	Turn-By-Turn Mode	Letting me know if there are any hazards up ahead or which is more pedestrian friendly meaning that there is less traffic or intersections to cross.	Several times a week	Sometimes	Daily	Sometimes	Yes	3	58	Male	Bachelor's degree or equivalent	Advanced	iOS (Apple)	12	18	146	154	169	182	204	269	275	292
153	261	654dbd328fd8e1240b688791	Sometimes, if I'm in an unfamiliar neighborhood, I go to Google maps for navigation.	Unclear	Google Maps		Green	Yes		Route Preview Mode		Route Preview Mode	Route Preview Mode		Route Preview Mode	Turn-By-Turn Mode	I find google maps very competent. I'm not sure of any additional features I would want.	Daily	Sometimes	Once a week	Always	Yes	3	58	Female	High school diploma or equivalent	Advanced	Android	11	21	71	81	111	121	143	238	243	261
41	318	63386e75b02c4d7013c1198b	Well, I do not use any navigation for walking trips and don't see a reason I would use one. The closest thing would be when I am downtown doing a little walkabout, I sometimes will overshoot where I meant to go and will double check with google maps. Sorry but I don't need navigation help when I walk over 99% of the time.	Unclear	Google Maps		Green	Yes		Route Preview Mode		Route Preview Mode	Route Preview Mode	Route Preview Mode	Route Preview Mode	Route Preview Mode	No. Don't bloat things up with useless features. I am happy with google maps the way it is.	Several times a week	Rarely	Several times a week	Sometimes	No	3	59	Male	Bachelor's degree or equivalent	Advanced	Android	10	15	173	180	199	210	222	291	298	318
103	1076	57210674951c9b0011d3eaaa	If I were out for a walking adventure I would only need a navigation app for an unfamiliar location. I would inquire if any historical tourist sites were nearby, if any gyms were near or depending on time of day look for nearby coffee shops or bakeries.	Unclear	Google Maps		Green	Yes		Route Preview Mode		Route Preview Mode	Turn-By-Turn Mode	Route Preview Mode	Route Preview Mode	Turn-By-Turn Mode	If it could make recommendations based onknown interest that are in the area	Several times a week	Sometimes	Several times a week	Rarely	Yes	3	59	Male	Bachelor's degree or equivalent	Intermediate	Android	61	72	752	765	830	906	937	1049	1056	1076
329	707	6295270587394aac7ce600db	I'm always aware of which basic direction I'm headed (NSEW). I recognize and establish landmarks and any street names/intersections (or relative position to). Whenever I use an app to navigate, I always make sure to enable â€œfind my current locationâ€. Then if I know I'm close to my destination I'll just use the map in the app to locate and come up with a path, occasionally checking the map alo…	Route Preview Mode	Apple Maps		Green	Yes	Route Preview Mode			Route Preview Mode	Route Preview Mode	Turn-By-Turn Mode	Route Preview Mode	Route Preview Mode	None, really	Once a week	Rarely	Several times a week	Sometimes	Yes	3	59	Male	High school diploma or equivalent	Advanced	iOS (Apple)	13	18	495	503	522	540	566	688	693	707
127	493	60f09796c2a24694ff43f6b7	If I am in unfamiliar territory such as NY Central Park, I can open up my google maps and location. This app shows exactly where I am and shows all of the area. I can walk all over without worrying getting lost or not finding my way out and back to where I am staying with ease.	Unclear	Google Maps		Green	Yes		Turn-By-Turn Mode		Turn-By-Turn Mode	Route Preview Mode	Turn-By-Turn Mode	Route Preview Mode	Turn-By-Turn Mode	Optional routes or construction in area. I like the both previews modes because they offer landmarks and easy directions either way without addition features.	Once a week	Sometimes	Daily	Sometimes	Yes	3	59	Female	Bachelor's degree or equivalent	Advanced	Android	14	36	191	199	251	286	313	461	469	493
20	663	5e820a4e26ed71918013d860	To be perfectly honest, I have never used a navigation app during a walking trip; but I'm definitely open to trying it. This sounds interesting.	Unclear	Other (please specify)	Although I've never used a navigation app while walking, Google Maps will be the app that I use when I try this activity. I'm genuinely interested in giving this a try..	Green	Yes			Turn-By-Turn Mode	Turn-By-Turn Mode	Turn-By-Turn Mode	Turn-By-Turn Mode	Route Preview Mode	Turn-By-Turn Mode	The route preview would be more appealing if the real-time responses were more accurate (meaning that 5 minutes away from a destination means that it's really only 5 minutes away, roughly).	Several times a week	Rarely	Several times a week	Sometimes	Yes	3	59	Male	High school diploma or equivalent	Intermediate	Android	14	159	282	291	344	381	425	633	641	663
332	266	6633ee8ca35ae4b909110ee3	I don't use navigation apps when walking, but I have looked at the map just to see the route.	Route Preview Mode	Google Maps		Green	Yes		Route Preview Mode		Route Preview Mode	Route Preview Mode	Route Preview Mode	Route Preview Mode	Turn-By-Turn Mode	Whenever I've used a navigation app when walking, the map usually is all over the place. It moves all of the time and one time I ended up completely lost. I would like to be able to choose a route and lock it in so that if the gps moves the map around you will still be able to see that you are on the right street.	Several times a week	Rarely	Once a week	Rarely	No	3	60	Male	High school diploma or equivalent	Advanced	Android	17	28	66	80	112	128	151	247	252	266
134	351	6489db7cf28c81a0fe36111f	If I will be in a unfamiliar city or area walking, I usually download a map on Google maps before I leave so I don't have to worry about connectivity issues. I often map out my route in advance as well, placing pins on where I want to stop. I follow the map. I do try not to keep it on all the time because it eats up my phone battery.	Unclear	Google Maps		Green	Yes		Route Preview Mode		Route Preview Mode	Route Preview Mode	Route Preview Mode	Route Preview Mode	Route Preview Mode	a feature that alerts me right away if I have veered off this route	Daily	Sometimes	Daily	Often	No	3	60	Female	Doctoral degree or equivalent	Advanced	Android	9	19	163	168	211	246	268	330	336	351
167	448	5ef283718092040ec9e39ca2	I don't normally use navigation apps when I am walking in familiar areas, but if I am walking in an unfamiliar area, I use google maps to guide me. Often, I will look ahead at the entire directions for the walk to my destination instead of just letting it tell me step by step as I get to the next point. I like to see the whole picture of what steps I will be taking.	Route Preview Mode	Google Maps		Green	Yes		Route Preview Mode		Route Preview Mode	Route Preview Mode	Turn-By-Turn Mode	Turn-By-Turn Mode	Route Preview Mode	I actually cannot think of any additional features other than ensuring that places of interest I might want to stop along the way are easy to visualize.	Once a month	Sometimes	Daily	Often	No	3	60	Female	Bachelor's degree or equivalent	Advanced	iOS (Apple)	20	57	185	200	238	257	316	412	422	448
40	210	63d5daa80d80a745de740c13	I use a trails app. I pull up the town I'm interested in and select a trail.	Unclear	Google Maps		Green	Yes		Route Preview Mode		Route Preview Mode	Route Preview Mode	Turn-By-Turn Mode	Route Preview Mode	Route Preview Mode	Landmark notations.	Once a week	Sometimes	Several times a week	Rarely	Yes	3	60	Female	High school diploma or equivalent	Advanced	iOS (Apple)	15	26	84	89	106	117	141	192	197	210
137	497	6660a17d9bfce8e558c6b22f	I use navigation apps on walking trips, hiking, and when traveling. I use them to map routes, show my location or get me to a specific destination.	Unclear	Google Maps		Green	Yes		Route Preview Mode		Route Preview Mode	Route Preview Mode	Turn-By-Turn Mode	Turn-By-Turn Mode	Route Preview Mode	I would add weather conditions.	Several times a week	Sometimes	Daily	Often	Yes	3	60	Male	Bachelor's degree or equivalent	Advanced	iOS (Apple)	21	35	205	217	289	309	335	457	467	497
42	255	56a37d86dbe850000bfcef9d	I remember one time I used Mapquest for walking because I was in the city where I work and I couldn't find my way ito a certain ATM. The app gave me good directions which I followed.	Unclear	Other (please specify)	Mapquest	Green	Yes			Turn-By-Turn Mode	Turn-By-Turn Mode	Turn-By-Turn Mode	Turn-By-Turn Mode	Turn-By-Turn Mode	Turn-By-Turn Mode	Maybe graphics of a person walking?	Once a month	Rarely	Daily	Sometimes	No	3	60	Female	Bachelor's degree or equivalent	Intermediate	iOS (Apple)	11	14	121	127	153	181	195	233	238	255
97	259	603202f68083d81c26b50318	I set the location I want to get to using Google Maps and want to know ahead of time the walking distance it will take fore me to get there so I am prepared to move on foot.	Unclear	Google Maps		Green	Yes		Route Preview Mode		Route Preview Mode	Route Preview Mode	Route Preview Mode	Route Preview Mode	Route Preview Mode	A larger view of the route preview mode and a quicker response time from the app.	Once a week	Often	Daily	Sometimes	Yes	3	61	Female	High school diploma or equivalent	Advanced	iOS (Apple)	10	25	94	101	137	159	180	238	244	259
166	615	647ffbcfcf8adc8070bc2291	I usually use Apple Maps for navigation when I go for a walk First, I enter my destination in the search bar. Then, I select the walking option for directions. I pay attention to the route and follow the directions on the map, ensuring I stay on track until I reach my destination.	Route Preview Mode	Apple Maps		Green	Yes	Turn-By-Turn Mode			Turn-By-Turn Mode	Turn-By-Turn Mode	Route Preview Mode	Route Preview Mode	Turn-By-Turn Mode	No	Once a week	Sometimes	Several times a week	Often	No	3	61	Female	Bachelor's degree or equivalent	Advanced	iOS (Apple)	72	83	242	250	344	459	481	554	596	614
65	445	666ee74ec99c2f9c3a47aa5e	Turn my walking app on on my smart watch. In put the distance and follow the route	Turn-By-Turn Mode	Google Maps		Green	Yes		Turn-By-Turn Mode		Turn-By-Turn Mode	Route Preview Mode	Turn-By-Turn Mode	Route Preview Mode	Turn-By-Turn Mode	Unsure	Daily	Sometimes	Several times a week	Often	Yes	3	61	Female	Master's degree or equivalent	Advanced	iOS (Apple)	9	12	191	198	245	261	287	420	425	445
151	408	6569095f2cffcd8156ceeb91	Yes, I use navigation apps. I upload the address of destination in my phone. I place it on the phone holder and listen to. The directions given. Once I reach my destination, I close out the app.	Unclear	Other (please specify)	Waze	Green	Yes			Turn-By-Turn Mode	Turn-By-Turn Mode	Route Preview Mode	Turn-By-Turn Mode	Turn-By-Turn Mode	Route Preview Mode	When I use Google Maps sometimes. There are no changes I would make.	Once a week	Sometimes	Several times a week	Often	Yes	3	61	Female	Master's degree or equivalent	Advanced	Android	14	22	130	140	191	255	285	372	382	408
171	603	66140c26ed884c5d523440f5	With my mobile, on google maps.search through the mobile for google map.Then click destination to find route	Unclear	Google Maps		Green	Yes		Turn-By-Turn Mode		Turn-By-Turn Mode	Turn-By-Turn Mode	Turn-By-Turn Mode	Route Preview Mode	Route Preview Mode	voice note search	Several times a week	Rarely	Daily	Often	Yes	3	61	Female	Master's degree or equivalent	Advanced	iOS (Apple)	94	113	241	268	368	472	495	567	578	603
88	339	66254d91b4c1f7189dd99e59	I use a navigation app to evaluate the route or alternates, how much time it will, and the viability of the route. I may consult the app while walking to ensure I'm going the right way.	Unclear	Google Maps		Green	Yes		Route Preview Mode		Route Preview Mode	Route Preview Mode	Route Preview Mode	Turn-By-Turn Mode	Route Preview Mode	The ability to toggle between route preview and turn-by-turn easily would be helpful.	Once a week	Sometimes	Several times a week	Often	No	3	62	Female	High school diploma or equivalent	Advanced	iOS (Apple)	7	26	128	135	172	188	215	313	320	339
208	328	5dc1cd625fd2031344dfe43d	check the route in advance, then record the hiking until back home /	Unclear	Other (please specify)	mapmywalk	Green	Yes			Route Preview Mode	Route Preview Mode	Route Preview Mode	Turn-By-Turn Mode	Route Preview Mode	Route Preview Mode	maybe if there are some things on the ground to look out for (roots.......)	Daily	Often	Once a week	Rarely	Yes	3	62	Male	Bachelor's degree or equivalent	Advanced	Android	14	25	119	133	158	177	198	302	309	328
23	262	661f4cfbeabfb4f58a8ecb4c	If I use an app I follow Google maps	Unclear	Google Maps		Green	Yes		Route Preview Mode		Route Preview Mode	Route Preview Mode	Turn-By-Turn Mode	Route Preview Mode	Route Preview Mode	I like that it tells me realistically how long it will take to walk there.	Once a month	Rarely	Daily	Often	No	3	62	Female	Bachelor's degree or equivalent	Advanced	iOS (Apple)	9	14	60	68	137	145	176	237	247	262
16	427	5e7f4e6d3f9fe361e0f285ff	I normally have my mobile phone with me. I use the app maps to guide me if I do not know the route.	Unclear	Other (please specify)	maps on Safari	Green	Yes			Route Preview Mode	Route Preview Mode	Route Preview Mode	Turn-By-Turn Mode	Turn-By-Turn Mode	Route Preview Mode	If I am in an area that I am familiar with I would use only route mode. If I am in an area that I do not know very well, I would want step by step instructions guiding me along.	Once a month	Rarely	Daily	Often	No	3	62	Female	High school diploma or equivalent	Intermediate	iOS (Apple)	8	12	126	135	213	236	261	383	395	427
111	297	614e0da3bcc70ead8f1e8d03	The app on I take a look at the path that the app is telling me to use if I know where I'm at all will decide whether or not to use what is suggested or decide what path to take from memory. If I don't know where I'm at, I will follow the path to the Nth degree.	Unclear	Google Maps		Green	Yes		Route Preview Mode		Route Preview Mode	Route Preview Mode	Turn-By-Turn Mode	Turn-By-Turn Mode	Route Preview Mode	There is enough information where I am comfortable to use either screen	Several times a week	Sometimes	Several times a week	Often	No	3	62	Male	Bachelor's degree or equivalent	Advanced	iOS (Apple)	8	19	140	147	165	185	219	271	274	297
352	444	65f353147653b5d6eee93ebe	I use my smartwatch to track. If I'm hiking somewhere I'm not familiar with I use the sun. There is an app for hiking navigation but I don't have it anymore	Turn-By-Turn Mode	Google Maps		Green	Yes		Turn-By-Turn Mode		Turn-By-Turn Mode	Turn-By-Turn Mode	Turn-By-Turn Mode	Turn-By-Turn Mode	Route Preview Mode	Seeing more step by step	Daily	Sometimes	Daily	Always	No	3	62	Diverse	Bachelor's degree or equivalent	Expert	Android	6	18	105	114	176	263	338	407	423	444
73	232	611422d77a092e25de5b1bca	I use navigation while walking in unfamiliar areas. If I am trying to get somewhere I turn on Apple Maps and search for the place I am looking for. Then I follow the map to walk there.	Unclear	Apple Maps		Green	Yes	Route Preview Mode			Route Preview Mode	Route Preview Mode	Route Preview Mode	Route Preview Mode	Route Preview Mode	I like when landmarks are included such as a shop on a corner.	Once a month	Rarely	Several times a week	Often	No	3	63	Female	Bachelor's degree or equivalent	Intermediate	iOS (Apple)	19	27	78	87	116	131	153	207	214	232
316	140	60c770aa2d2928bfda4c7cd4	I usually rely on my daughter who has her phone up and navigates to places she wants to see.	Unclear	Google Maps		Green	Yes		Turn-By-Turn Mode		Turn-By-Turn Mode	Turn-By-Turn Mode	Turn-By-Turn Mode	Turn-By-Turn Mode	Turn-By-Turn Mode	I have no idea	Once a month	Rarely	Several times a week	Often	No	3	63	Male	Bachelor's degree or equivalent	Expert	Android	8	13	44	52	71	77	87	121	128	140
267	817	64485d7e807fdd8adea9db1d	Firstly, i enter the name or location of the place into my Apple map and then re-route it to select the walking navigation and then i follow the route to get to my destination.	Unclear	Apple Maps		Green	Yes	Route Preview Mode			Route Preview Mode	Turn-By-Turn Mode	Route Preview Mode	Route Preview Mode	Route Preview Mode	I think the distance coverage when added to the route preview mode will make it more appealing	Once a month	Rarely	Several times a week	Rarely	Yes	3	64	Female	Bachelor's degree or equivalent	Advanced	iOS (Apple)	19	76	379	395	493	533	591	764	782	817
124	343	646691e373f0424399e2de28	I usually enter my destination into the map, then the map will direct me on the map till I reach my destination.	Unclear	Google Maps		Green	Yes		Route Preview Mode		Route Preview Mode	Turn-By-Turn Mode	Route Preview Mode	Route Preview Mode	Turn-By-Turn Mode	I see the whole direction whiles following it	Several times a week	Sometimes	Daily	Sometimes	No	3	64	Male	Bachelor's degree or equivalent	Expert	iOS (Apple)	15	46	116	125	175	206	228	315	325	343
197	277	6650b582a7a14d7179997819	When I go walking, I don't necessarily need an app. I tend to walk in areas that are familiar in the mountains and many times won't work in the mountains.	Unclear	Other (please specify)	Waze	Green	Yes			Route Preview Mode	Route Preview Mode	Route Preview Mode	Turn-By-Turn Mode	Route Preview Mode	Turn-By-Turn Mode	We named places would be helpful. That way you can watch for them along the way.	Several times a week	Rarely	Daily	Sometimes	No	3	64	Male	Bachelor's degree or equivalent	Intermediate	iOS (Apple)	10	25	73	81	126	139	175	240	249	277
179	1784	66153ad7a274b2406fb97132	When I use navigation apps to guide me on walking trips, my process typically involves the following steps: 1. Open the Navigation App: I start by opening my preferred navigation app on my smartphone, usually Google Maps or Apple Maps. 2. Set the Destination: I enter the address or name of the place I want to go to in the search bar. sometimes, I select the destination from my recent searches or …	Turn-By-Turn Mode	Google Maps		Green	Yes		Turn-By-Turn Mode		Turn-By-Turn Mode	Route Preview Mode	Turn-By-Turn Mode	Turn-By-Turn Mode	Route Preview Mode	To make the route preview mode more appealing, several additional features could enhance the user experience: 1. Street-Level View Integration: Integrate street-level views (like Google Street View) directly into the route preview so users can see real-life images of their path and landmarks. 2. Detailed Landmarks and Points of Interest: Highlight important landmarks, points of interest, and nota…	Once a week	Sometimes	Several times a week	Sometimes	Yes	3	64	Female	Master's degree or equivalent	Advanced	Android	119	132	1097	1128	1228	1525	1553	1721	1767	1784
92	682	663e1051b8991c9838004ca4	When I go on a typical walking trip, I start by deciding on my destination, such as a cafÃ© or a park, and then I open my preferred navigation app, usually Google Maps. I enter the destination and select the walking directions to get a suitable route. Before starting, I review the suggested path to familiarize myself with major landmarks. Then, I hit the start button for turn-by-turn navigation, …	Turn-By-Turn Mode	Google Maps		Green	Yes		Turn-By-Turn Mode		Turn-By-Turn Mode	Turn-By-Turn Mode	Turn-By-Turn Mode	Turn-By-Turn Mode	Turn-By-Turn Mode	Enhancing the route preview mode with features like Street View integration, elevation details, and landmark highlights would make it more appealing. Adding customizable points of interest, safety information, and nearby public transportation connections would increase convenience. Offline access, real-time weather updates, user reviews, and customizable alerts would further enrich the walking ex…	Once a month	Sometimes	Daily	Sometimes	Yes	3	64	Male	Master's degree or equivalent	Advanced	iOS (Apple)	55	109	228	238	402	430	486	649	658	682
202	484	664b4dc3985f33273babf0b8	Before heading out for a walk, I pull up my trusty navigation app on my phone it's like my digital map and guide rolled into one. I type in where I want to go, whether it's a cozy cafe downtown or a scenic park across town that I've been meaning to explore. I look at the options the app gives me, considering things like how long each route will take and if there's a quieter path or one that goes …	Turn-By-Turn Mode	Apple Maps		Green	Yes	Turn-By-Turn Mode			Turn-By-Turn Mode	Route Preview Mode	Turn-By-Turn Mode	Turn-By-Turn Mode	Route Preview Mode	Interactive street-view integretion	Several times a week	Often	Several times a week	Sometimes	Yes	3	65	Female	Master's degree or equivalent	Advanced	iOS (Apple)	54	60	240	262	299	337	354	460	468	484
280	267	62e7357284e65421d8f8b10f	I research where I want to walk at home and find out what route I will take. I use the app only during my walk if i am confused on what way to go.	Unclear	Other (please specify)	Geocaching App	Green	Yes			Route Preview Mode	Route Preview Mode	Route Preview Mode	Route Preview Mode	Route Preview Mode	Route Preview Mode	Marked places of interest by my route with a link to read more about them	Several times a week	Sometimes	Daily	Sometimes	Yes	3	66	Male	Bachelor's degree or equivalent	Advanced	Android	6	16	121	126	162	172	184	248	253	267
271	148	6228f35da2410161a1221ac0	I rarely use a navigation app for my walking trips.	Unclear	Google Maps		Green	Yes		Route Preview Mode		Route Preview Mode	Route Preview Mode	Turn-By-Turn Mode	Route Preview Mode	Route Preview Mode	I cant think of any addtional features, fine for me as is	Several times a week	Rarely	Daily	Sometimes	No	3	66	Male	High school diploma or equivalent	Advanced	Android	7	12	37	42	53	73	89	128	133	148
347	283	5eaa0cc0fb0fca17a3006d9c	Open the app Search for the location I am walking to Start navigating Orient the navigation in the direction I am walking	Unclear	Apple Maps		Green	Yes	Turn-By-Turn Mode			Turn-By-Turn Mode	Route Preview Mode	Turn-By-Turn Mode	Route Preview Mode	Turn-By-Turn Mode	Map orientation should automatically set to the direction I should be walking	Several times a week	Sometimes	Several times a week	Often	No	3	66	Male	Master's degree or equivalent	Expert	iOS (Apple)	9	16	103	110	147	164	191	258	265	283
152	481	6463e139c1cfbd6321e08714	I use Map My Walk and put in the address of my destination. Then the app shows me the best route to take and also shows the distance and how fast I walk.	Unclear	Other (please specify)	MapMyWalk	Green	Yes			Route Preview Mode	Route Preview Mode	Route Preview Mode	Turn-By-Turn Mode	Turn-By-Turn Mode	Route Preview Mode	I would like a clearer view of the street signs and landmarks.	Once a week	Often	Never	Never	No	3	67	Female	High school diploma or equivalent	Advanced	Android	40	46	183	193	268	300	326	450	459	481
354	245	6439782b3cf9cbcb4b1d5606	IF I use anything it would be google maps. I input the address, my location is already preset. I hit fastest route and I am on my way.	Unclear	Google Maps		Green	Yes		Route Preview Mode		Route Preview Mode	Route Preview Mode	Turn-By-Turn Mode	Route Preview Mode	Route Preview Mode	have satelite view be standard instead of print look	Several times a week	Rarely	Daily	Often	Yes	3	67	Female	Bachelor's degree or equivalent	Advanced	iOS (Apple)	23	31	101	107	136	147	171	226	232	245
15	504	6638e67df69fcdf03f14a119	Navigation maps like google help in several ways, just by tapping in your location, then you are good to go.	Unclear	Google Maps		Green	Yes		Route Preview Mode		Route Preview Mode	Route Preview Mode	Turn-By-Turn Mode	Route Preview Mode	Turn-By-Turn Mode	By vibrating when going in the wrong direction.	Several times a week	Sometimes	Once a week	Often	Yes	3	67	Male	Bachelor's degree or equivalent	Advanced	Android	57	82	178	216	281	322	349	465	478	504
239	223	5f77c6a1a110ce346dc016ec	I click on google maps to help me walk when I am in an unfamiliar area	Unclear	Google Maps		Green	Yes		Turn-By-Turn Mode		Turn-By-Turn Mode	Route Preview Mode	Turn-By-Turn Mode	Turn-By-Turn Mode	Turn-By-Turn Mode	I would like a voiceover	Once a month	Sometimes	Daily	Often	Yes	3	67	Male	Master's degree or equivalent	Advanced	Android	17	44	81	92	135	146	164	195	203	223
315	300	628bb31571a8935ee2dbd6f9	i have only used them on vacations in Europe as far as using while walking. They are incredible. i turn the sound up, input the destination and let it led me step by step directly there. includes all turns as well as visual guidance they hve become a game changer on getting to where we need to go.	Turn-By-Turn Mode	Apple Maps		Green	Yes	Turn-By-Turn Mode			Turn-By-Turn Mode	Route Preview Mode	Turn-By-Turn Mode	Turn-By-Turn Mode	Turn-By-Turn Mode	if it ws easier to read street names without having to enlarge the view. Maybe make them in a darker font in bigger letters with an arrow pointing to where you are and the street we are looking for both highlighted.	Once a month	Sometimes	Several times a week	Often	No	3	68	Male	High school diploma or equivalent	Advanced	iOS (Apple)	10	15	116	123	150	160	179	276	283	300
139	346	63c6c86379d754f53136d84c	I use Apple maps for walking trips through cities. I out in my starting point and ending point and then get directions. Sometimes I will switch to Google earth to see terrain and what the neighborhoods look like that I will walk.	Route Preview Mode	Apple Maps		Green	Yes	Route Preview Mode			Route Preview Mode	Route Preview Mode	Turn-By-Turn Mode	Turn-By-Turn Mode	Route Preview Mode	Designations of cafes, shops, places of interest along the way. Also any construction or blocked sidewalks.	Daily	Sometimes	Several times a week	Rarely	No	3	69	Female	Bachelor's degree or equivalent	Advanced	iOS (Apple)	10	23	149	155	203	222	243	320	326	346
282	336	65d23509cb60e03c182d5079	Typical walking trips do not require a navigation app.	Unclear	Google Maps		Green	Yes		Turn-By-Turn Mode		Turn-By-Turn Mode	Route Preview Mode	Turn-By-Turn Mode	Route Preview Mode	Turn-By-Turn Mode	Real time updates like traffic or construction when using app.	Once a month	Sometimes	Daily	Often	No	3	69	Male	High school diploma or equivalent	Intermediate	iOS (Apple)	9	18	100	108	149	177	202	305	313	336
32	372	64b74fc78ad5beabe87e901f	I preview the route before beginning my walk. I make note of anything unclear. I memorize the first few portions of the trip then return to the app when needed.	Route Preview Mode	Google Maps		Green	Yes		Route Preview Mode		Route Preview Mode	Route Preview Mode	Turn-By-Turn Mode	Route Preview Mode	Route Preview Mode	The ability to quickly toggle back and forth between route preview and turn by turn mode.	Once a month	Sometimes	Several times a week	Sometimes	No	3	70	Female	Doctoral degree or equivalent	Intermediate	Android	12	36	100	107	159	217	244	342	354	372
123	289	63fa6f8dc3d4ec40b5397847	If I am walking in a neighborhood I am not familiar I use Map Quest/google maps, entering the destination. I then walk using the direction.	Turn-By-Turn Mode	Google Maps		Green	Yes		Turn-By-Turn Mode		Turn-By-Turn Mode	Route Preview Mode	Turn-By-Turn Mode	Turn-By-Turn Mode	Route Preview Mode	I would like more bold type face for cross streets.	Several times a week	Sometimes	Once a week	Sometimes	No	3	70	Female	Bachelor's degree or equivalent	Advanced	Android	13	21	111	116	166	181	216	266	272	289
169	440	6400296638ddb459ea1289b2	I have used these apps when I'm visiting larger cities. Since I'm visiting places I'm not familiar with, I rely on these apps to visit attractions and dining places.	Unclear	Apple Maps		Green	Yes	Route Preview Mode			Route Preview Mode	Route Preview Mode	Route Preview Mode	Turn-By-Turn Mode	Route Preview Mode	More names of attractions and dining locations.	Once a month	Sometimes	Once a week	Often	No	3	71	Male	Bachelor's degree or equivalent	Intermediate	iOS (Apple)	12	24	161	172	246	263	296	410	418	440
12	275	60ea33a0aa4adc67c2299f20	I sometimes use maps or google maps to guide my walking.	Unclear	Apple Maps		Green	Yes	Turn-By-Turn Mode			Turn-By-Turn Mode	Route Preview Mode	Turn-By-Turn Mode	Turn-By-Turn Mode	Turn-By-Turn Mode	landmarks such as stores, signs, etc	Several times a week	Rarely	Daily	Sometimes	Yes	3	71	Female	High school diploma or equivalent	Advanced	iOS (Apple)	12	27	77	85	125	163	184	242	250	275
313	653	60a2dd0e1d378ad4d982dae3	I open Google maps, I use my ear buds mostly. I refer to the displayed map if I get disoriented.	Unclear	Google Maps		Green	Yes		Turn-By-Turn Mode		Turn-By-Turn Mode	Route Preview Mode	Turn-By-Turn Mode	Turn-By-Turn Mode	Route Preview Mode	Just major landmarks	Once a week	Often	Never	Sometimes	No	3	72	Male	High school diploma or equivalent	Intermediate	Android	17	95	286	299	393	414	467	600	612	653
327	1494	6474b1097dd64a6e3ed25afd	On my typical walking trips, I enter me destination into the application. Which will plot a path to it. The app displays my progress along the route. And issues instructions for each turn.	Turn-By-Turn Mode	Google Maps		Green	Yes		Route Preview Mode		Route Preview Mode	Turn-By-Turn Mode	Route Preview Mode	Route Preview Mode	Turn-By-Turn Mode	The additional features I will use is landmarks which would help me know the direct rout to the destination.	Once a month	Sometimes	Several times a week	Sometimes	Yes	3	73	Female	Bachelor's degree or equivalent	Advanced	Android	28	118	721	747	942	1040	1086	1353	1369	1494
164	317	57dd87ea722df500017f42c7	I study the terrain and street map and then start walking. I try to keep the map loaded on my phone because I frequently get out of cell tower range. If I have any questions as to my route, I look at the loaded map.	Route Preview Mode	Google Maps		Green	Yes		Route Preview Mode		Route Preview Mode	Route Preview Mode	Route Preview Mode	Route Preview Mode	Route Preview Mode	None. A map is a map and I don't really need to reference it constantly or obsessively to function.	Several times a week	Rarely	Several times a week	Sometimes	No	3	74	Male	Bachelor's degree or equivalent	Advanced	Android	20	26	151	157	193	203	219	293	299	317
121	211	5db6553837647d000bb049ab	For walking I use two different apps. I use Google Maps if I am trying to find a particular road or a way home. If I am tracking progress I use Strava.	Unclear	Google Maps		Green	Yes		Route Preview Mode		Route Preview Mode	Route Preview Mode	Route Preview Mode	Route Preview Mode	Route Preview Mode	It works great as is.	Several times a week	Sometimes	Several times a week	Sometimes	No	3	74	Female	Master's degree or equivalent	Intermediate	iOS (Apple)	19	28	77	84	112	124	144	186	193	211
